# Supplementary material for: Global Diversification at the Harsh Sea-Land Interface: Mitochondrial Phylogeny of the Supralittoral Isopod Genus Tylos (Tylidae, Oniscidea)
Source: PLoS One. 2014 Apr 15;9(4):e94081. doi: 10.1371/journal.pone.0094081 (PMC3988090; doi:10.1371/journal.pone.0094081)
Supplement: Dataset S1 — Nexus file containing the alignment of all the taxa used in the analyses. Alignments are annotated by gene, and positions that were excluded and included (“charset trust_always”) in the phylogenetic analyses are identified. (NEX) [file pone.0094081.s007.nex]

#NEXUS 

Begin data;
	Dimensions ntax=72 nchar=1918;
	Format datatype=dna gap=- missing=?;
	Matrix
Abreojos_109_6                 ???????????????????????????????????????????TGGCCGCAGTACCCTGACTGTGCTAAGGTAGCATAATAATTTGCCTTTTAATTAAAGG-CTAGAATGAAGGATTTGACGAAAGATTAACTGTCTTAGCTTATT-ATTAAAAAATTA-ACTTAGAAGTTAAAAGGCTTCTATTTACTAAAGGGACGATAAGACCCTATAAAGCTTTATTTA--A-AAATTTCTATTTTTGTTAAG-AAAA-AAATA-CAAATCATAAATTTTATTGGGGAGATAG-ATAAACAAACA-TTATCAATTACAACGT-TCTTAACGAAACTTATAAAACGTTT-TTAAAAACCTTATAACAAGTTACTTTAGGGATAACAGCATAATTTCTTTTTAGAGTTCCTATCGACAAAGAAGATTATGACCTCGATGTTGAATTGAGTTGCT-CCTTTTAAGCAGATTTAAAAGGC-AGGA??????????????????????????????????????????????????????????????????????????????????????????????????????????????????????????????????????????????????????????????????????????????????????ACTTGGAAATCAAACCTTAAATAGTAAGAGCTA-TATTTCTGAAACTTAAAAAGTTTGGCGGCTTTTAGAA-AAATCAGGGGAATTTGTATCATTATCGTAACTACGCGTTATACCTTACTTAACTT-TAGCTTGTATACCGCCGCCT-AAGTAATCTTAGTAAAGAAA-AACTATAACTA---GCTATAAAAACGTCAGGTCATGGTGCAGC-ATAGCTAAGAAGATTACAAATTA-CAATTTATATATAA-CTGGAGTTAAAATTAAA-ATTTTAATGAAACAGG-ACTTGTAAGTAATTACTAA-TT-AGAA-TAGAGT-AATAAATAT-AAACTAAAAGTGTACATATCGCCCGTCACTCTTTTTTCACACTACACTTTACACTTCCTTTTATTCTATTGGCAATAGTTGTAATCCATATTTTATATCTACATCAAACAGGCTCTAATAATCCTTTGGGATTACCTTCAGGAGAAGATAAAATTCCATTTTCTCCTTACTATATTTTCAAAGATATCGTAGGATTTATTGTTATAATATTAATACTTATAGCAATTACCTTACTAGACCCTTACTTATTAGGAGATCCCGAAAATTTTAACCCAGCAAACCCACTTAGGACTCCTACTCATATTCAGCCCGAATGATACTTCCTCTTATTATTCGAACAGAGTTAGGGCAACCAGGTAGTTTTATTGGAGATGATCAGATTTATAATGTAGTTGTTACAGCTCATGCTTTTGTAATAATTTTTTTTATAGTTATACCTATTATAATTGGCGGGTTTGGAAATTGACTCGTGCCTTTAATATTGGGGTCTCCTGATATGGCCTTTCCTCGTATAAACAATATAAGGTTTTGATTATTACCCCCTTCTTTAGTACTTTTACTTAGTAGAGGGCTTGTAGAAAGAGGAGTGGGTACTGGATGGACTGTTTATCCTCCTCTAGCAAGAGGTATTGCTCATAGAGGAGCTTCTGTGGACTTAGGTATTTTTTCGTTACATTTGGCTGGGGCTTCTTCTATTCTAGGAGCTGTAAATTTTATTTCTACTTGTATTAATATACGTACTCCTGGAATAAAATTAGATCGTATACCTTTATTTGTTTGATCTGTCTTAATTACTGCTATCTTATTACTTCTATCTTTACCTGTTTTGGCTGGGGCTATTACAATACTGCTTACTGATCGAAATTTAAATACTTCTTTTTTTGATCCTAGAGGAGGTGGGGATCCTGTACTATATCAGCATTTATTT
albidus_Maldives_Ta_2          ????????????????????????????????????????????????????????????????????????????????AATTTGTCTTTTTATTGGAGG-CTAGTATGAAGGATTTTACGAAGGATACTCTGTCTCAGCTTATA-AAAGTGAATTTA-ACACTAAGGTAAAAAGGCCTTACTACACTAAAGGGACGACAAGACCCTATAAAGCTTTACCCG----GTAAGGCTAAGGTTATAAAG--TATAATTTA-GCCCGTAAGGGTTTCGCTGGGGCGGCGA-GGGGTAAAACA-CTCCTGCAGACCACGC-TATGCGCGGGCAAGGAAGAGCGTTATGTAAAAAATTAAGAATAAGTTACTTTAGGGATAACAGCGTGATTCCCTTTTAGAGTTCTTATCCAAGGGGGAGATTACGACCTCGATGTTGAATTGAACCATTCTCTTCTGGGCAGCATCAGAGGGA-GAGAGTCTGTTCGACTCTTAATGGTTC????????????????????????????????????????????????????????????????????????????????????????????????????????????????????????????????????????????????????????????????????????????????????????????????????????????????????????????????????????????????????????????????????????????????????????????????????????????????????????????????????????????????????????????????????????????????????????????????????????????????????????????????????????????????????????????????????????????????????????????????????????????????????????????????????????????TTCTTTACCCTCCATTTCGTACTCCCTTTTATACTAATGGCTATAGTAGGTGTTCATATTCTGTACTTACATCAAACAGGGTCTAATAATCCTTTAGGGGTTTCATCCCAAGAGGACAAGGTTCCTTTTTCCCCCTATTTTATTATAAAAGACATTGTTGGGTTTGTAGTAGTACTGATGGTATTAATTACTATTACACTACTCTCACCATACCTCTTAGGGGACCCTGAAAACTTCAACCCGGCGGACCCTTTAAGAACCCCCACCCACATCCAACCCGAATGGTACTTCCTCTT????????????????????????????????????????????????????????????????????????????????????????????????????????????????????????????????????????????????????????????????????????????????????????????????????????????????????????????????????????????????????????????????????????????????????????????????????????????????????????????????????????????????????????????????????????????????????????????????????????????????????????????????????????????????????????????????????????????????????????????????????????????????????????????????????????????????????????????????????????????????????????????????????????????????????????
Arroyo_Ancho_99_4              ???????????????????????????????????????????????CGCAGTACCCTGACTGTGCTAAGGTAGCATAATAATTTGCCTTTTAATTAAAGG-CTAGAATGAAGGATTTGACGAAAGATTAACTGTCTTAGCTTATT-ATTAAAAAATTA-ACTTAGAAGTTAAAAGGCTTCTATTTACTAAAGGGACGATAAGACCCTATAAAGCTTTATTTA--A-AAATTTCTATTTTTGTTAAG-AAAA-AAATA-CAAATCATAAATTTTATTGGGGAGATAG-ATAAACAAACA-TTATCAATTACAACGT-TCTTAACGAAACTTATAAAACGTTT-TTAAAAACCTTATAACAAGTTACTTTAGGGATAACAGCATAATTTCTTTTTAGAGTTCCTATCGACAAAGAAGATTATGACCTCGATGTTGAATTGAGTTGCT-CCTTTTAAGCAGATTTAAAAGGC-AGGA??????????????????????????????????????????????????????????????????????????????????????????????????????????????????????????????????????????????????????????????????????????????????????ACTTGGAAATCAAACCTTAAATAGTAAGAGCTA-TATTTTTGAAACTTAAAAAGTTTGGCGGCTTTTAGAA-AAATCAGGGGAATTTGTATCATTATCGTAACTACGCGTTATACCTTACTTAACTT-TAGCTTGTATACCGCCGCCT-AAGTAATTTTAGTAAAGAAA-AACTATAACTA---GCTATAAAAACGTCAGGTCATGGTGCAGC-ATAGCTAAGAAGATTACAAATTA-CAATTTATATATAA-CTGGAGTTAAAATTAAA-ATTTTAATGAAACAGG-ACTTGTAAGTAATTACTAA-TT-AGAA-TAGAGT-AATAAATAT-AAACTAAAAGTGTACATATCGCCCGTCACTCTTTTTTCACACTACACTTTACACTTCCTTTTATTCTATTGGCAATAGTTGTAATCCATATTTTATATCTACATCAAACAGGCTCTAATAATCCTTTGGGATTACCTTCAGGAGAAGATAAAATTCCATTTTCTCCTTACTATATTTTCAAAGATATCGTAGGATTTATTGTTATAATATTAATACTTATAGCAATTACCTTACTAGACCCTTACTTATTAGGAGATCCTGAAAATTTTAACCCAGCAAACCCACTTAGGACTCCTACTCATATTCAGCCCGAGTGATACTTCCTCTTATTATTCGAACAGAGTTAGGGCAACCAGGTAGTTTTATTGGAGATGATCAGATTTATAATGTAGTTGTTACAGCTCATGCTTTTGTAATAATTTTTTTTATAGTTATACCTATTATAATTGGCGGGTTTGGAAATTGACTTGTGCCTTTAATATTGGGGTCTCCTGATATGGCCTTTCCTCGTATAAACAATATAAGGTTTTGATTATTACCCCCTTCTTTAGTACTTTTACTTAGTAGAGGGCTTGTAGAAAGAGGAGTGGGTACTGGATGGACTGTTTATCCTCCTCTAGCAAGAGGTATTGCTCATAGAGGAGCTTCTGTGGACTTAGGTATTTTTTCGTTACATTTGGCTGGGGCTTCTTCTATTCTAGGAGCTGTAAATTTTATTTCTACTTGTATTAATATACGTACTCCTGGAATAAAATTAGATCGTATACCTTTATTTGTTTGATCTGTCTTAATTACTGCTATCTTATTACTTCTATCTTTACCTGTTTTGGCTGGGGCTATTACAATACTGCTTACTGATCGAAATTTAAATACTTCTTTTTTTGATCCTAGAGGAGGTGGGGATCCTGTACTATATCAGCA???????
Bahia_de_los_Angeles_263_4     ????????????????????????????????????????????GGCCGCAGTACCCTGACTGTGCTAAGGTAGCATAATAATTTGCCTTTTAATTAAAGG-CTAGCATGAAAGATTTGACGAAAGAAGATCTGTCTCTGCTTATT-TTAAAAAAATTA-ACCTGGAAGTTAAAAGGCTTCTATTTCTTAGAGGGACGACAAGACCCTATAAAGCTTTATTTA--TCATATTTTTATATGCTTCAAG-GAAACAATAC-AAATTTATAAATTTTATTGGGGCGATAA-ATAAACAAACA-TTATTGACCAGAACGT-ACTTGACGAAATTTATAGAACGTTT-TTGAA---CCTATAACAAGTTACTTTAGGGATAACAGCATAATTTCTTTCTAGAGTCCTTATCGACAAAGAAGATTATGACCTCGATGTTGAATTGAGCTACT-TCTTTTATGTAAACTTAAAAGGC-AGGA??????????????????????????????????????????????????????????????????????????????????????????????????????????????????????????????????????????????????????????????????????????????????????ACTTGGAAACTAGACCTTAACTAGTAGGAAATA-TATTTCTGAAACTTAAAAAGTTTGGCGGCTTTTAGAG-GGCTCAGGGGAATTTGTATCGTTATCGTAACCACGCGCTACACCTTACTTAGCTC-TAGCTTGTATACCGCCGCCT-AAGTAATCTTTATAGAG-GT-TGCTACAATTA---GCTATACAGACGTCAGGTCATGGTGCAGT-ATAGCTAAGGTGATTACAAATTA-CAATTTACATCCAACTTGGAATTAAAATCAAA-ACTTTAATGAAATAGG-ACTTGTAAGTAATTACTAAGTT-AGAA-TAGAGT-AATAAATCT-AAGCTAAAAGTGTACATATCGCCCGTCACTCTTTCTTTACACTTCACTTTACCCTCCCTTTTATTTTGCTAGCAATAGTTGTAATCCATATTTTGTACCTACATCAAACAGGCTCTAACAACCCCTTAGGACTTACCTCAAAAGAAGACAAAATTCCATTTTCTCCTTACTACATCGTAAAAGATATTGTAGGATTTATTATTATAGTAATAGCTCTAATACTAATTACTTTACTAAACCCCTACTTACTAGGAGATCCTGAAAATTTTAACCTAGCAAACCCTCTTAGGACTCCTACACATATTCAGCCCGAATGATACTTCCTCTT???????????????????????????????????????????ATGATCAAATTTACAACGTAGTTGTAACAGCTCATGCTTTTGTTATAATTTTTTTTATGGTTATGCCTATTATAATTGGGGGATTTGGAAATTGGCTTGTGCCTTTGATATTAGGGGCCCCTGATATAGCCTTTCCTCGGATGAATAACATAAGATTTTGATTGCTGCCTCCTTCTTTAGTGCTTCTACTTAGAAGAGGGCTTGTGGAAAGAGGAGTAGGGACAGGATGAACTGTGTATCCTCCTTTGGCAAGAGGGATTGCCCACAGAGGGGCTTCTGTAGACTTAGGTATTTTTTCATTGCATTTAGCTGGAGCCTCTTCTATTTTAGGGGCTGTAAATTTCATTTCAACTTGCATTAACATACGAACTCCTGGAATAAAATTAGATCGGATACCTTTGTTTGTTTGGTCTGTCTTGATTACAGCTGTTCTTTTACTCTTGTCTTTGCCTGTACTAGCAGGAGCTATTACAATACTGCTTACTGATCGAAATTTAAATACTTCTTTCTTTGACCCTAGAGGAGGCGGGGACCCTGTATTATACCAGCATTTATTT
Bahia_Exciro_394_1             ????????????????????????????????????????????GGCCGCAGTACCCTGACTGTGCTAAGGTAGCATAATAATTTGCCTTTTAATTAAAGG-CTAGCATGAATGATTTGACGAAAGAAGAACTGTCTCTACTTATT-TTAAATAAATTA-ACCTAGAAGTTAAAAGGCTTCTATTCTCTAGAGGGACGACAAGACCCTATAAAGCTTTATTTA--TCATATTTCTATTTATTTC-AA-AAAAAAATAT-AAATTTATAAATTTTATTGGGGCGATAA-ATAAACAAACA-TTATTAACCATAACGT-TCTTAACGAAATTTATAAAACGTTT-TTAAA---CC-ACAACAAGTTACTTTAGGGATAACAGCATAATTTCTTTTTAGAGCCCTTATCGACAAAGAAGATTATGACCTCGATGTTGAATTGAGCTACT-CCTTTTATGTAGACTTAAAAGGC-AGGA??????????????????????????????????????????????????????????????????????????????????????????????????????????????????????????????????????????????????????????????????????????????????????ACTTGGAAACTAGACCTTAATTAGTAGGAAATA-TATTTCTGAAATTTAAAAAGTTTGGCGGCTTTTAGAG-GGCTCAGGGGAATTTGTATCGTTATCGTAACTACGCGCTATACCTTACTTAGCTC-TAGCTTGTATACCGCCGTCT-AAGTAGTCTTAATAGAG-AC-TGCTACAACTA---GCTATAAAAACGTCAGGCCATGGTGCAGC-GTAGCTAAGATGATTACAAATTA-CAATTTAAATCCAACTTGGAATTAAAATTAAA-ACTTTAATGAAATAGG-ACTTGTAAGTAATTACTGAGTT-AGAA-TAGAGT-AATAAATCT-TAACTAAAAGTGTACATATCGCCCGTCACTCTTTTTTTACACTTCACTTTACTCTCCCCTTTATTCTGCTAGCGTTAGTTGTAACTCATATTTTATATCTACACCAAACAGGTTCCAACAACCCTTTAGGACTTACCTCAGAAGAAGATAAAATCCCATTCTCCCCTTACTATATTATAAAAGATATTGTAGGATTTACCATTATAATAATAGCTTTAGTACTAATTGCTTTACTAAACCCTTATTTGCTAGGAGACCCTGAAAACTTTAACCCAGCAAACCCACTTAGAACTCCCACTCATATCCAGCCCGAGTGGTACTTCCTGTTATTATTCGAACAGAGTTAGGGCAACCAGGAAGTTTTATTGGAGATGATCAAATTTATAATGTAGTTGTAACAGCTCATGCTTTTGTTATAATTTTTTTTATAGTTATACCTATTATAATTGGTGGGTTTGGAAATTGGCTTGTACCTTTAATACTAGGGGCTCCTGATATAGCTTTTCCTCGAATAAATAATATAAGATTTTGATTGTTACCTCCCTCTTTAGTGCTTTTACTTAGAAGAGGATTGGTGGAAAGAGGAGTAGGGACAGGGTGAACTGTATATCCTCCTTTGGCAAGAGGTATTGCTCATAGAGGAGCTTCTGTAGATTTAGGAATCTTTTCATTACATCTAGCTGGAGCCTCTTCTATTTTAGGAGCTGTGAATTTTATTTCTACTTGTATTAATATGCGTACTCCTGGAATAAAACTAGATCGTATACCTCTATTTGTTTGATCTGTTTTAATTACAGCTGTTCTTTTACTTTTATCTTTACCCGTATTAGC?????????????????????????????????????????????????????????????????????????????????????????????????
Bahia_Wright_4                 ??????????????????????????TGCCACTGAACATTAAATGGCCGCAGTACCCTGACTGTGCTAAGGTAGCATAATAATTCGTCTTTTAATTAAAGG-CTAGTATGAATGATTTGACGAAAGAAAATCTGTCTTAGCCTATTTTAAAAAAAATTA-ACCTAGAAGTTAAAAGGCTTCTATTTCCTAAAGGGACGACAAGACCCTATAAAGCTTTATTTA--TAATATTTTTATTTACTTCAAT-AAAA-AATAT-AAATTTATAAATTCTATTGGGGCGATAG-ATAAATAAACA-TTATTGACTATAACGT-TTTTAACGAAATTTATAAAATGTTT-TTAAAA--CCTACAACAAGTTACTTTAGGGATAACAGCATAATTTCTTTTTAGAGTCCTTATCGACAAAGAAGATTATGACCTCGATGTTGAATTGAGTTACT-ATTTTTATGGAGATATAAAAAGT-AGAA???????????????????????????????????????????????????????????????????????????????????????????????????????????????????????????????????????????????????????????????????????????????????????????????????????????????????????????????????????????????????????????????????????????????????????????????????????????????????????????????????????????????????????????????????????????????????????????????????????????????????????????????????????????????????????????????????????????????????????????????????????????????????????????????????????????????????????????????????TTTTTTACACTTCACTTTACTCTTCCTTTTATCCTTTTGGCATTAGTTGTAGTCCATATCTTATACCTGCATCAAACAGGCTCTAATAATCCACTAGGAATTACTTCAAATGAAGATAAAATCCCATTCTCTCCATACTATATCGTAAAAGATATCGTAGGATTTATTATTACAGTAATAGCCCTGATTTTAATCAGCCTACTAGACCCTTATTTACTAGGAGACCCTGAAAACTTTAACCCAGCTAATCCCCTTAGGACCCCTACCCATATTCAGCCCGAATGATACTTCCTCTTATTATCCGTACGGAGTTAGGGCAACCAGGAAGTTTTATTGGAGATGATCAGATCTATAATGTAGTTGTAACAGCTCATGCTTTTGTTATAATTTTTTTTATAGTTATACCTATTATAATTGGAGGATTTGGAAATTGACTTGTACCTTTAATGTTAGGAGCCCCTGACATAGCTTTCCCTCGTATAAATAATATAAGATTTTGACTACTACCTCCTTCTTTAGTACTTCTGCTAAGAAGAGGGCTTGTAGAAAGAGGAGTTGGGACAGGGTGAACTGTATACCCTCCTTTAGCAGCAGGAATTGCTCATAGGGGAGCTTCTGTAGATTTAGGTATTTTTTCATTACACTTAGCTGGAGCTTCTTCGATTCTAGGAGCTGTAAATTTTATTTCTACTTGTATTAATATACGTACTCCTGGGATAAAACTAGATCGTATACCATTGTTTGTTTGATCTGTTTTGATTACGGCCATTCTATTACTTCTATCCCTGCCTGT???????????????????????????????????????????????????????????????????????????????????????????????????????
Buenaventura_50_4              CGCCAGAATTTCTTCTGGTAGGATCTGCCCACTGAACATTAAATGGCCGCAGTACCCTGACTGTGCTAAGGTAGCATAATAATTCGTCTTTTAATTAAAGG-CTAGTATGAATGATTTGACGAAAGAAAATCTGTCTTAGCTTATT-AAAAAAAAATTA-ACCTGGAAGTTAAAAGGCTTCTATTTCCTAAAGGGACGACAAGACCCTATAAAGCTTTATTTA--TAATATTTTTATTTATTTCAAT-AAAA-AATAC-AAATTTATAAATTCTATTGGGGCGATAG-ATAAATAAACA-TTATTGACTACAACGT-TTTTAACGAAATTTACAAAATGTTT-TTAAAA--CCTACAACAAGTTACTTTAGGGATAACAGCATAATTTCTTTTTAGAGTCCTTATCGACAGAGAAGATTATGACCTCGATGTTGAATTGAGTTACT-ATTTTTATGGAGATATAAAAAAT-AGAA??????????????????????????????????????????????????????????????????????????????????????????????????????????????????????????????????????????????????????????????????????????????????????ACTTGAAAATTAAACCTTGATCAGTAGGAGTTA-TA-TTCTGAAACTTAAAAAGTTTGGCGGCTTTTAATA-AACTCAGGGGAATTCGTATCATTATCGTCACTACGCGCTATACCTTACTTAGCTG-TAGTTTGTATACCGCCGTCT-AAGTAATCTTTGAACAGATT-GACTACAATTA---GCCATAAGAACGTCAGGCCATGGTGCAAC-ATAGCTAAGGTGATTACAAATTA-CAATTTATATACAATTTGGAGTTAAAATTAAA-ATTTTAATGAAATAGG-ACTTGTAAGTAATTACTAAATT-AAAA-TAGAGT-AATAAATAT-AAAATAAAAGTGTACATATCGCCCGTCACTCTTTTTTTACACTTCACTTTACTCTTCCTTTTATCCTTTTGGCAATAGTTGTAGTCCATATCTTATACCTACATCAAACAGGCTCTAACAATCCATTAGGACTTACTTCAAATGAAGATAAAATCCCTTTCTCTCCATACTACATCGTAAAAGATATTGTAGGATTTATTATTATAGTAATAGCCCTGATTTTAATTAGACTATTAGACCCTTATTTACTAGGGGACCCTGAAAACTTTAATCCAGCTAACCCCCTTAGAACCCCTACCCATATTCAGCCCGAATGATACTTCCTCTTATTATTCGTACAGAGCTAGGGCAGCCGGGAAGTTTTATTGGAGATGATCAGATCTATAATGTAGTTGTAACAGCCCATGCTTTTGTAATAATTTTTTTTATAGTTATACCTATTATAATTGGAGGATTTGGAAATTGACTCGTACCTTTAATGCTAGGAGCCCCTGATATAGCTTTTCCTCGTATAAATAATATAAGATTTTGATTACTACCTCCTTCTCTAGTACTTCTACTTAGAAGAGGGCTTGTAGAGAGAGGAGTTGGGACAGGGTGAACTGTGTACCCTCCTTTAGCAGCAGGAATTGCTCATAGGGGTGCTTCTGTAGATTTAGGTATTTTTTCATTACATTTAGCCGGAGCTTCTTCGATTCTAGGGGCTGTAAATTTTATTTCTACTTGTATTAATATACGTACTCCTGGGATAAAACTAGATCGTATACCGTTGTTTGTGTGATCTGTTTTGATCACAGCTATTCTTTTACTTCTATCTCTGCCTGTACTAGCAGGGGCTATTACAATATTACTTACTGATCGAAATTTAAACACTTCTTTCTTCGATCCTAGAGGAGGAGGAG??????????????????????????
capensis_Knysna_Tc_1           ????????????????????????????????????????????????????TATATTGACTGTGCTAAGGTAGCATAATAATTTGCCTTTTAATTGAAGG-CTGGAATGAAAGGTCTAACGAAAAACTAACTGTCTTAGCTTGTT-TTAAAGAAATTT-ACTTAAAGGTTAAAAGGCCTTTATAAGTTTAAGGGACGATAAGACCCTATAAAGCTTTATTTATCT-AGGCGCCAGCTACTTTTAAG--GAGAGGTAG-GCTCTTATAAATTTTGCTGGGGAGGCAA-GTAATAAAACT-TTACTGATTATAACAC-TCTGGGTGAATTTAATCTAACGTTGTCTCAAATACCAATAACAAGTTACTTTAGGGATAACAGCACAATTTTCTTATAGAGTTCCTATCGACGAGAAAGATTGTGACCTCGATGTTGAATTGAG-CCCT-TCCATTAAGTAGCCCTAATGGTTAAGAAGTCTGTTCGACTTTTAATTGCTC?????????????????????????????????????????????????????????????TCCCTTGAAAGGGAGGTAAAATTCTATTTTAAAAGGATTTAA--AATTAAA--ACTCTAAATTCATGGCTATAAACAAAGGATTAGATACCCTTCTATACTTGAAGACTCAACTTCAAGTAGTAAAAGCTA-TTTTTTCGACAATTAAAGGGCTTGGCGGCTTTTCTTA-TAACCAGGGGAGTTTGTGTTATTATCCACAGCACGCCTTTTACCCTACTTAATTC-TAGCTTGTGTACCGCCGTCT-CAATACCCTTTGTAGAG-TA-AATTACAATCA---GGGATAAAAACGCCAGGCCATGGTGCAGC-ACAATTAAGGAAATTACAAACTA-CAATTTGCTAAAAA-ATGGAATTAGAGTTAAA-ATTTTAATAAAAGTGG-ACTTGGAAGTAATTACTAGATT-AGAA-TACAGT-AATAAATTTTAAACTATAAGTGTACATATCGCCCGTCACTCTTTCTTTACTCTCCACTTCACCCTCCCTTTTGTTCTACTTGCTATAGTTGTAATTCACATTCTATACCTCCATCAGACTGGTTCTAACAACCCTTTAGGGCTATCTTCTCAAGAAGATAAAATTCCATTTGCCCCTTATTACATTATAAAAGATATTGTAGGATTTGTAGTACTAGCCCTTATTTTGATTTCTATTGCCCTCTTGACCCCTTACTTGCTGGGAGACCCTGAAAATTTCAATCCTGCAAACCCTCTAAGGACCCCCACCCATATTCAACCCGAATGGTACTTCCTCTT????????????????????????????????????????????????????????????????????????????????????????????????????????????????????????????????????????????????????????????????????????????????????????????????????????????????????????????????????????????????????????????????????????????????????????????????????????????????????????????????????????????????????????????????????????????????????????????????????????????????????????????????????????????????????????????????????????????????????????????????????????????????????????????????????????????????????????????????????????????????????????????????????????????????????????
Capistrano_428_6               ??????????????????????????????????????TTAAATGGCCGCAGTACCCTGACTGTGCTAAGGTAGCATAATAATTTGCCTTTTAATTAAAGG-CTAGAATGAAGGATTTGACGAAAGATTAACTGTCTTAGCTTATT-ATTAAAAAATTA-ACTTAGAAGTTAAAAGGCTTCTATTTACTAAAGGGACGATAAGACCCTATAAAGCTTTATTTA--A-AAATTTCTATTTTTGTTAAG-AAAA-AAATA-CAAATCATAAATTTTATTGGGGAGATAG-ATAAACAAACA-TTATCAATTACAACGT-TCTTAACGAAACTTATAAAACGTTT-TTAAAAACCTTATAACAAGTTACTTTAGGGATAACAGCATAATTTCTTTTTAGAGTTCCTATCGACAAAGAAGATTATGACCTCGATGTTGAATTGAGTTGCT-CCTTTTAAGCAGATTTAAAAGGC-AGGA??????????????????????????????????????????????????????????????????????????????????????????????????????????????????????????????????????????????????????????????????????????????????????ACTTGGAAATCAAACCTTAAACAGTAAGAGCTA-TATTTCTGAAACTTAAAAAGTTTGGCGGCTTTTAGAA-AAATCAGGGGAATTTGTATCATTATCGTAACCACGCGCTATACCTTACTTAGCTT-TAGCTTGTATACCGCCGCCT-AAGTATTCTTAGTAAAGAAA-AACTATAACTA---GCTATAAAAACGTCAGGTCATGGTGCAGC-ATAGCTAAGAAGATTACAAATTA-CAATTTATATATAA-TTGGAGTTAAAATTAAA-ATTTTAATGAAACAGG-ACTTGTAAGTAATTACTAA-TT-AGAA-TAGAGT-AATAAATAT-AAACTAAAAGTGTACATATCGCCCGTCACTCTTTTTTCACACTACACTTTACACTTCCTTTTATTCTATTGGCAATAGTTGTAATCCATATTTTATATCTACATCAAACAGGCTCTAATAATCCTTTGGGATTACCTTCAGGAGAAGATAAAATTCCATTTTCTCCTTACTATATTTTCAAAGATATCGTAGGATTTATTGTTATAATATTAATACTTATAGCAATTACCTTACTAGACCCTTACTTATTAGGAGATCCTGAAAATTTTAACCCAGCAAACCCACTTAGGACTCCTACTCATATTCAGCCCGAGTGATACTTCCTCTTATTATTCGAACAGAGTTAGGGCAACCAGGTAGTTTTATTGGAGATGATCAGATTTATAATGTAGTTGTTACAGCTCATGCTTTTGTAATAATTTTTTTTATAGTTATACCTATTATAATTGGCGGGTTTGGAAATTGACTTGTGCCTTTAATATTGGGGTCTCCTGATATGGCCTTTCCTCGTATAAACAATATAAGGTTTTGATTATTACCCCCTTCTTTAGTACTTTTACTTAGTAGAGGGCTTGTAGAAAGAGGAGTGGGTACTGGATGGACTGTTTATCCTCCTCTAGCAAGAGGTATTGCTCATAGAGGAGCTTCTGTGGACTTAGGTATTTTTTCGTTACATTTGGCTGGGGCTTCTTCTATTCTAGGAGCTGTAAATTTTATTTCTACTTGTATTAATATACGTACTCCTGGAATAAAATTAGATCGTATACCTTTATTTGTTTGATCTGTCTTAATTACTGCTATCTTATTACTTCTATCTTTACCTGTTTTGGCTGGGGCTATTACAATACTGCTTACTGATCGAAATTTAAATACTTCTTTTTTTG????????????????????????????????????????????
Ceuta_103_1                    ???????????????????????????????????????????TGGCCGCAGTACCCTGACTGTGCTAAGGTAGCATAATAATTTGCCTTTTAATTAAAGG-CTAGAATGAAGGATTTGACGAAAGAAAATCTGTCTCTACTTATT-TTAAAGAAATTA-ACCTAGAAGTTAAAAGGCTTCTATCTGCTAGAGGGACGACAAGACCCTATAAAACTTTATTTA--TTATATTTATATCTACTTCAAG-AAGACAATAT-AAATTTATAAATTTTATTGGGGCGATAG-ATAAATAAACA-TTATCAGCCATAACGT-CCTTAACGAAATTTATAGAACGTTT-TTAAA---CTAATAACAAGCTACTTTAGGGATAACAGCATAATTTCTTTTTAGAGTCTCTATCGACAAAGAAGATTATGACCTCGATGTTGAATTGAGCTACTCCCTTTTAATTAGACTTAAAGGGT-AGGAGTCTGTTCGACTCTTAATTACTC????????????????????????????????????????????????????????????????????????????????????????????????????????????????????????????????????????????????????????????????????????????????????????????????????????????????????????????????????????????????????????????????????????????????????????????????????????????????????????????????????????????????????????????????????????????????????????????????????????????????????????????????????????????????????????????????????????????????????????????????????????????????????????????????????????????TTTTTCACGCTTCACTTTACTCTCCCTTTTCTTCTATTGGCAATAGTTGTAATTCATATCTTGTATCTACATCAAACAGGCTCTAACAACCCTCTGGGGCTTACCTCAGGAGAAGACAAAATCCCATTCTCCCCTTACTATATTGCGAAAGATATCGTAGGGTTTATTGTTATAATAATAGCTCTGATAGTAATTACTCTATTAGACCCTTACTTGCTAGGAGACCCTGAAAATTTTAATCCAGCAAACCCACTTAGGACTCCTACTCATATTCAGCCCGAGTGATACTTCCTCTTATTATTCGAACAGAGTTAGGGCAACCAGGGAGTTTTATCGGAGATGATCAAATTTATAATGTAATTGTAACAGCTCATGCTTTTGTTATGATTTTTTTTATAGTTATACCCATTATAATTGGAGGGTTTGGAAATTGACTTGTACCTTTAATACTAGGGTCTCCTGATATAGCCTTTCCTCGTATAAACAATATAAGATTTTGATTGCTACCTCCTTCTTTAGTGCTTCTGCTTAGAAGAGGGCTTGTGGAAAGAGGAGTAGGAACAGGATGGACTGTATACCCTCCTTTAGCGAGAGGAATTGCCCATAGGGGGGCTTCTGTAGACTTAGGTATTTTCTCATTACATTTGGCTGGAGCTTCTTCTATTTTAGGAGCTGTAAATTTTATTTCTACTTGTATTAATATACGCACTCCTGGGATAAAATTAGACCGAATACCTCTATTTGTCTGATCTGTTTTGGTTACAGCTGTCCTTTTACTTCTATCTTTACCTGTGCTAGCAGGAGCTATCACAATACTGCTTACTGACCGAAATTTAAATACTTCTTTCTTTGATCCTAGAGGAGGAGGAGATCCTGTACTATATCAACATCTATTT
chilensis_Punta_Tablas_Tch_1   ??????????????????????????????????????????????????TATTATATTGACTGGCTAAGGTAGCGAAATAATTTGCCTCTTTATTAGAGG-CCTGAATGAAAGATCTGACGTAAGACCAACTGTTTCATTTAATA-AATAATAAATTA-ATTCTGAAGTAAAAAAGCTTCAATAAATTTAAAAGACGATAAGACCCTACAAAGCTTAACTTA----AGTTATA-AATCATAATACA--GAACCTGAT-ATAGTCTTAAGTTTTACTGGGGCGGTAC-TAAACTAAACA-TTTTAAAATACAACGT-TTTAAACGAAATACAACGAACAATATCTAATTAATTAAGAACAAGTTACTTTAGGGATAACAGCACAATTTTTTCACAGAGTTCCTATCGAAGAAAAAGCTTGTGACCTCGATGTTGAATTAAGCAACT-AATTTCGCGCAACACCGAGATAATAGAA???????????????????????CAGCAGT-CGCGGTTAGACTCTGGGCGGATAACTTAAATCTGCAGCAGAAGAAGGAG-TAAACCCTAATAATCGCGGTAAAATGTTTGTTGTAAGGGTCT-----CCCTTGA-AGTCTTTTAATTCGGGCTAGGCAC-AAGGATTAGATACCCTTTTATTCCCGACTTTCCACGCAAAAGTAGTAGTTGGTA-CGGCCTCGAAATTTAAAGGGTTTGGCGGCGCTCTACC-CTATTAGAGGAACCTGCTTAATAACCGTCACTACGCGATACACCTTACTCGGGTT-TAGTTTGTATACCGCCGTCT-AATTAAGTTCGGAAGAGCT--AGGTCTAAGAG---GCTACTAGAACGTCAGGTCGAGGTGCAGT-TTGCCCGAGGGAA-CGCAGGTTA-CAGTGATTTAA-CCCGCGGACTCTTTATTGAAAGCAGGGGGGAAGATGG-ATTTAATAGTTATCG-GGGGTT-AGAA-TACCCT-GTTGAAGCGGCGCTAGAGCGTGC???????????????????TTTTTCGCATTCCATTTTATTTTACCGTTTATCTTAGCCGCTATAGTTTTAATCCATATTCTATACTTACACCAAACAGGCTCCAACAACCCTATAGGACTAAACTCTAATTCCGACAAAATTCCATTTCACCCCTACTACATTTTTAAAGATATTGTAGGATTTATCCTAACACCTCTGCTACTATTAATAGTAGTCCTTCTCTCCCCCTATTTATTAGGAGACCCAGAAAACTTTAACGTAGCAAACCCTCTTAGCACACCCCCTCATATTCAGCCCGAATGATACTTCCTCTTATTATTCGAACGGAGTTGGGTCAACCCGGAAGATTTATTGGGGATGATCAGATTTATAATGTTGTAGTAACAGCTCACGCTTTTGTTATGATTTTTTTTATAGTAATACCCGTTATAATTGGTGGGTTCGGAAATTGATTAGTTCCTTTAATACTAGGAGCCCCGGATATAGCGTTTCCGCGTATAAATAATATAAGATTTTGATTACTACCCCCTTCGTTGGTTTTACTTTTAAGGAGGGGATTGGTTGAAAGAGGGGTTGGGACTGGGTGGACAGTTTATCCGCCGTTGGCTGCGAGGATCGCGCACAGTGGCGCTTCTGTGGACTTAGGTATTTTTTCTTTACATTTAGCCGGAGCTTCATCTATTTTGGGGGCTGTAAATTTTATTACTACTTGTATTAATATGCGGTCCCCCGGAATAAGCATAGATCGCATGCCTTTATTTGTATGGTCCGTGCTAATTACGGCCGTATTATTACTTCTTTCTTTGCCGGTTTTGGCGGGAGCTATTACTATATTGTTGACGGACCGTAATTTAAACACTTCATTTTT??????????????????????????????????????????????
Choya_284_3                    ??????????????????????????GCCCACTGAATATTAAATGGCCGCAGTACCCTGACTGTGCTAAGGTAGCATAATAATTCGTCTTTTAATTAAAGG-CTAGTATGAATGATTTGACGAAAGAAAATCTGTCTTAGCTTATT-AAAAAAAAATTA-ACCTAGAAGTTAAAAGGCTTCTATTTCCTAAAGGGACGACAAGACCCTATAAAGCTTTATTTA--TAATATTTTTATTTACTTCAAT-AAAA-AATAT-AAATTTATAAATTCTATTGGGGCGATAG-ATAAATAAACA-TTATTGACTATAACGT-CTTTAACGAAATTTATAAAATGTTT-TTAAAA--TATACAACAAGTTACTTTAGGGATAACAGCATAATTTCTTTTTAGAGTCCTTATCGACAAAGAAGATTATGACCTCGATGTTGAATTGAGTTACT-ATTTTTATGGAGATATAAAAAGT-AGAA??????????????????????????????????????????????????????????????????????????????????????????????????????????????????????????????????????????????????????????????????????????????????????ACTTGAAAACTAAACCTTGATTAGTAGGAGTTA-TA-TTCTGAAACTTAAAAAGTTTGGCGGCTTTTAGTA-AACTCAGGGGAATTTGTATCATTATCGTCACTACGCGCTATACCTTACTTAGCTG-TAGTTTGTATACCGCCGTCT-AAGTAATCTCTGAACAGATT-AACTACAATTA---GCCATAAAAACGTCAGGCCATGGTGCAAC-ATAGCTAAGGTGATTACAAATTA-CAATTTATATACAA-CTGGAGTTAAAATTAAA-ATTTTAATGAAATAGG-ACTTGTAAGTAATTACTAAATT-AGAA-TAGAGT-AATAAATAT-AAAATAAAAGTGTACATATCGCCCGTCACTCTTTTTTTACACTTCACTTTACTCTTCCTTTTGTCCTTTTGGCAATAGTTGTAGTTCATATCTTATACCTACATCAAACAGGCTCTAACAATCCATTAGGAATTACTTCAAGTGAAGATAAAATCCCATTCTCTCCATACTACATCGTAAAAGATATTGTAGGATTTATTATTATAGTGATAGCTCTAATTTTAATTAGCCTACTGGACCCTTATTTACTAGGAGACCCTGAAAACTTTAACCCAGCTAACCCCCTTAGAACCCCTACTCATATTCAGCCCGAATGATACTTCCTCTT?????????????????????????????????????????????????????????????????????????CTCATGCTTTTGTTATAATTTTTTTTATAGTTATACCTATTATAATTGGAGGGTTTGGAAATTGACTCGTACCCTTAATGTTAGGAGCTCCTGATATAGCTTTTCCTCGTATAAATAATATAAGATTTTGATTATTACCTCCTTCTTTAGTACTTTTACTGAGAAGAGGGCTTGTAGAGAGAGGAGTTGGAACAGGGTGAACTGTATACCCTCCTTTAGCAGCAGGAATTGCTCATAGGGGGGCTTCTGTAGATTTAGGTATTTTTTCACTACACTTAGCTGGAGCTTCCTCGATTCTAGGAGCTGTAAATTTTATCTCTACTTGTATTAATATACGTACTCCTGGTATAAAACTGGATCGTATACCATTGTTTGTGTGATCTGTTTTGATTACAGCCATTCTATTACTTCTGTCCCTTCCTGTACTAGCAGGGGCTATTACAATATTACTTACTGATCGAAATTTAAATACTTCTTTCTTCGATCCTAGAGGAGGAGGAGATCCTGTATTATATCAGCATTTATTT
Choya_596_1                    ??????????????????????????????????????????????????????????????????????????????????????????????????????????????GAAGATTTGACGAGAGAAGACCTGTCTCTGCTTATT-TTAAAAAAATTA-ACCTGGAAGTTAAAAGGCTTCTATTTCTTAGAGGGACGACAAGACCCTATAAAGCTTTATTTA--TTATATTTTTATATACTTCAAG-GAGACAATAC-AAATTTATAAATTTTATTGGGGCGATAA-ATAAACAAACA-TTATTGGCCATAACGT-ACTTAACGAAGTTTATAAAACGTTT-TTGAA---CTTACAACAAGTTACTTTAGGGATAACAGCATAATTTCTTTCTAGAGTCCTTATCGACAAAGAAGATTATGACCTCGATGTTGAATTGAG????????????????????????????????????????????????????????????????????????????????????????????????????????????????????????????????????????????????????????????????????????????????????????????????????????????????????????ACTTGGAAACTAGACCTTAACTAGTAGGAATTA-TATTTCTGAAATTTAAAAAGTTTGGCGGCTTTTAGAG-GGCTCAGGGGAATTTGTATCGTTATCGTAACCACGCGCTACACCTTACTTAGCTC-TAGCTTGTATACCGCCGCCT-AAGTAATCTTTATAGAG-GT-TGCTACAATTA---GCCATACAGACGTCAGGTCATGGTGCAGT-ATAGCTAAGGTGATTACAAATTA-CAATTTACATCCAACTTGGAATTAAAATTAAA-ACTTTAATGAAATAGG???????????????????????-????-??????-?????????-????????????????????????????????TTCTTTACACTTCACTTTACCCTCCCTTTTATTTTGCTAGCAATAGTTGTAATCCATATTCTGTACTTACACCAAACAGGTTCTAACAACCCTTTAGGACTTACCTCAAAAGAAGACAAAATTCCATTTTCTCCTTACTACATCGTAAAAGATATTGTAGGATTTATTATTATAGTAGTAGCTCTAATGCTAATTACTTTGCTAAACCCTTACTTGCTAGGAGATCCTGAAAATTTTAACCTGGCAAATCCTCTTAGAACCCCTACACATATTCAACCCGAATGATACTTCCTATTATTATCCGAACAGAGTTAGGACAACCAGGGAGTTTTATTGGAGACGATCAAATTTACAACGTAGTTGTAACAGCTCATGCTTTTGTTATAATTTTTTTTATGGTTATGCCTATTATAATTGGAGGGTTTGGAAATTGGCTTGTGCCTTTGATACTAGGGGCTCCTGATATAGCCTTCCCTCGGATGAATAACATAAGATTTTGACTGCTACCTCCTTCTTTAGTGCTTCTGCTTAGAAGAGGGCTGGTGGAGAGAGGAGTGGGAACAGGATGAACTGTGTATCCTCCTTTGGCAGGAGGGATTGCCCACAGAGGAGCTTCTGTAGATTTAGGTATTTTTTCACTGCATTTAGCTGGAGCTTCTTCTATTTTAGGGGCTGTAAATTTCATTTCTACTTGCATTAATATGCGGACTCCTGGGATAAAATTAGATCGTATACCTTTGTTTGTCTGGTCTGTCTTGATTACAGCTG????????????????????????????????????????????????????????????????????????????????????????????????????????????????????????????????
Christy_6                      ???????????????????????????????????????????TGGCCGCAGTACCCTGACTGTGCTAAGGTAGCATAATAATTTGCCTTTTAATTAAAGG-CTAGAATGAAGGATTTGACGAAAGATTAACTGTCTTAGCTTATT-ATTAAAAAATTA-ACTTAGAAGTTAAAAGGCTTCTATTTACTAAAGGGACGATAAGACCCTATAAAGCTTTATTTA--A-AAATTTCTATTTTTGTTAAG-AAAA-AAATA-CAAATCATAAATTTTATTGGGGAGATAG-ATAAACAAACA-TTATCAATTACAACGT-TCTTAACGAAACTTATAAAACGTTT-TTAAAAACCTTATAACAAGTTACTTTAGGGATAACAGCATAATTTCTTTTTAGAGTTCCTATCGACAAAGAAGATTATGACCTCGATGTTGAATTGAGTTGCT-CCTTTTAAGCAGATTTAAAAGGC-AGGA??????????????????????????????????????????????????????????????????????????????????????????????????????????????????????????????????????????????????????????????????????????????????????ACTTGGAAATCAAACCTTAAATAGTAAGAGCTA-TATTTCTGAAACTTAAAAAGTTTGGCGGCTTTTAGAA-AAATCAGGGGAATTTGTATCATTATCGTAACTACGCGTTATACCTTACTTAACTT-TAGCTTGTATACCGCCGCCT-AAGTAATCTTAGTAAAGAAA-AACTATAACTA---GCTATAAAAACGTCAGGTCATGGTGCAGC-ATAGCTAAGAAGATTACAAATTA-CAATTTATATATAA-CTGGAGTTAAAATTAAA-ATTTTAATGAAACAGG-ACTTGTAAGTAATTACTAA-TT-AGAA-TAGAGT-AATAAATAT-AAACTAAAAGTGTACATATCGCCCGTCACTCTTTTTTCACACTACACTTTACACTTCCTTTTATTCTATTGGCAATAGTTGTAATCCATATTTTATATCTACATCAAACAGGCTCTAATAATCCTTTGGGATTACCTTCAGGAGAAGATAAAATTCCATTTTCTCCTTACTATATTTTCAAAGATATCGTAGGATTTATTGTTATAATATTAATACTTATAGCAATTACCTTACTAGACCCTTACTTATTAGGAGATCCTGAAAATTTTAACCCAGCAAACCCACTTAGGACTCCTACTCATATTCAGCCCGAGTGATACTTCCTCTTATTATTCGAACAGAGTTAGGGCAACCAGGTAGTTTTATTGGAGATGATCAGATTTATAATGTAGTTGTTACAGCTCATGCTTTTGTAATAATTTTTTTTATAGTTATACCTATTATAATTGGCGGGTTTGGAAATTGACTTGTGCCTTTAATATTGGGGTCTCCTGATATGGCCTTTCCTCGTATAAACAATATAAGGTTTTGATTATTACCCCCTTCTTTAGTACTTTTACTTAGTAGAGGGCTTGTAGAAAGAGGAGTGGGTACTGGATGGACTGTTTATCCTCCTCTAGCAAGAGGTATTGCTCATAGAGGAGCTTCTGTGGACTTAGGTATTTTTTCGTTACATTTGGCTGGGGCTTCTTCTATTCTAGGAGCTGTAAATTTTATTTCTACTTGTATTAATATACGTACTCCTGGAATAAAATTAGATCGTATACCTTTATTTGTTTGATCTGTCTTAATTACTGCTATCTTATTACTTCTATCTTTACCTGTTTTGGCTGGGGCTATTACAATACTGCTTACTGATCGAAATTTAAATACTTCTTTTTTTGATCCTAGAGGAGGTGGGGATCCTGTACTATATCAGCATTTATTT
Crystal_120_3                  ?????????????????????????CTGCCCATGAGAATTAAATGGCCGCAGTACCCTGACTGTGCTAAGGTAGCATAATAATTTGCCTTTTAATTAAAGG-CTAGAATGAAGGATTTGACGAAAGATTAACTGTCTTAGCTTATT-ATTAAAAAATTA-ACTTAGAAGTTAAAAGGCTTCTATTTACTAAAGGGACGATAAGACCCTATAAAGCTTTATTTA--A-AAATTTCTATTTTTGTTAAG-AAAA-AAATA-CAAATCATAAATTTTATTGGGGAGATAG-ATAAACAAACA-TTATCAATTACAACGT-TCTTAACGAAACTTATAAAACGTTT-TTAAAAACCTTATAACAAGTTACTTTAGGGATAACAGCATAATTTCTTTTTAGAGTTCCTATCGACAAAGAAGATTATGACCTCGATGTTGAATTGAGTTGCT-CCTTTTAAGCAGATTTAAAAGGC-AGGA??????????????????????????????????????????????????????????????????????????????????????????????????????????????????????????????????????????????????????????????????????????????????????ACTTGGAAATCAAACCTTAAATAGTAAGAGCTA-TATTTCTGAAACTTAAAAAGTTTGGCGGCTTTTAGAA-AAATCAGGGGAATTTGTATCATTATCGTAACTACGCGTTATACCTTACTTAACTT-TAGCTTGTATACCGCCGCCT-AAGTAATCTTAGTAAAGAAA-AACTATAACTA---GCTATAAAAACGTCAGGTCATGGTGCAGC-ATAGCTAAGAAGATTACAAATTA-CAATTTATATATAA-CTGGAGTTAAAATTAAA-ATTTTAATGAAACAGG-ACTTGTAAGTAATTACTAA-TT-AGAA-TAGAGT-AATAAATAT-AAACTAAAAGTGTACATATCGCCCGTCACTCTTTTTTCACACTACACTTTACACTTCCTTTTATTCTATTGGCAATAGTTGTAATCCATATTTTATATCTACATCAAACAGGCTCTAATAATCCTTTGGGATTACCTTCAGGAGAAGATAAAATTCCATTTTCTCCTTACTATATTTTCAAAGATATCGTAGGATTTATTGTTATAATATTAATACTTATAGCAATTACCTTACTAGACCCTTACTTATTAGGAGATCCTGAAAATTTTAACCCAGCAAACCCACTTAGGACTCCTACTCATATTCAGCCCGAGTGATACTTCCTCTT???????????????????????????GGTAGTTTTATTGGAGATGATCAGATTTATAATGTAGTTGTTACAGCTCATGCTTTTGTAATAATTTTTTTTATAGTTATACCTATTATAATTGGCGGGTTTGGAAATTGACTTGTGCCTTTAATATTGGGGTCTCCTGATATGGCCTTTCCTCGTATAAACAATATAAGGTTTTGATTATTACCCCCTTCTTTAGTACTTTTACTTAGTAGAGGGCTTGTAGAAAGAGGAGTGGGTACTGGATGGACTGTTTATCCTCCTCTAGCAAGAGGTATTGCTCATAGAGGAGCTTCTGTGGACTTAGGTATTTTTTCGTTACATTTGGCTGGGGCTTCTTCTATTCTAGGAGCTGTAAATTTTATTTCTACTTGTATTAATATACGTACTCCTGGAATAAAATTAGATCGTATACCTTTATTTGTTTGATCTGTCTTAATTACTGCTATCTTATTACTTCTATCTTTACCTGTTTTGGCTGGGGCTATTACAATACTGCTTACTGATCGAAATTTAAATACTTCTTTTTTTGATCCTAGAGGAGGTGGGGATCCTGTACTATATCAGCATTTATTT
El_Cajete_58_4                 ????????????????????????????GCCACTGACATTAAATGGCCGCAGTACCCTGACTGTGCTAAGGTAGCATAATAATTCGTCTTTTAATTAAAGG-CTAGTATGAATGATTTGACGAAAGAAAATCTGTCTTAGCTTATT-AAAAAAAAATTA-ACCTAGAAGTTAAAAGGCTTCTATTTCCTAAAGGGACGACAAGACCCTATAAAGCTTTATTTA--TAATATTTTTATTTACTTCAAT-AAAA-AATAT-AAATTTATAAATTCTATTGGGGCGATAG-ATAAATAAACA-TTATTAACTATAACGT-TTTTAACGAAATTTATAAAATATTT-TTAAAA--CCTACAACAAGTTACTTTAGGGATAACAGCATAATTTCTTTTTAGAGTCCTTATCGACAGAGAAGATTATGACCTCGATGTTGAATTGAGTTACT-ATTTTTATGGAGATATAAAAAGT-AGAA??????????????????????????????????????????????????????????????????????????????????????????????????????????????????????????????????????????????????????????????????????????????????????ACTTGAAAACTAAACCTTGACTAGTAGGAGTTA-TA-TTCTGAAACTTAAAAAGTTTGGCGGCTTTTAATA-AACTCAGGGGAATTTGTATCATTATCGTCACTACGCGCTATACCTTACTTAGCTA-TAGTTTGTATACCGCCGTCT-AAGTAATCTCTGAATAGATT-GACTACAATTA---GCCATAAAAACGTCAGGCCATGGTGCAAC-ATAGCTAAGGTGATTACAAATTA-CAATTTATATACAATTTGGAGTTAAAATTAAA-ATTTTAATGAAATAGG-ACTTGTAAGTAATTACTAAATT-AGAA-TAGAGT-AATAAATAT-AAAATAAAAGTGTACATATCGCCCGTCACTCTTTTTTTACACTTCACTTTACTCTTCCTTTTATCCTTTTGGCAATAGTTGTAGTTCATATCTTATACCTACATCAAACAGGCTCTAACAATCCATTAGGACTTACTTCAAATGAAGATAAAATTCCATTCTCTCCGTACTATATCGTAAAAGATATCGTAGGATTTATTATTACAATAATAGCCCTGATTTTAATTAGCCTACTGGACCCTTACTTACTAGGAGATCCTGAAAACTTTAATCCAGCTAACCCCCTTAGAACCCCTACCCATATTCAGCCCGAGTGATACTTCCTCTT???????????????????????????????????????????????????????????????????????????????????????????????????????????ACCTATTATAATTGGAGGATTTGGAAATTGACTTGTACCTTTAATGTTAGGAGCCCCTGATATAGCTTTTCCTCGTATAAATAATATAAGATTTTGATTACTACCTCCTTCTTTAGTGCTTCTACTGAGAAGAGGGCTTGTAGAGAGAGGGGTTGGAACAGGGTGGACTGTATATCCTCCTTTAGCAGCAGGAATTGCCCATAGGGGTGCTTCTGTAGATTTATGTATTTTTTCATTACACTTAGCTGGAGCTTCTTCGATTCTAGGAGCTGTAAATTTTATTTCTACTTGTATTAATATACGTACTCCTGGGATAAAACTAGATCGTATACCATTGTTTGTGTGATCTGTTTTAATTACAGCTATTCTTTTACTTCTATCCCTGCCTGTGCTAGCAGGAGCTATTACAATATTACTTACTGATCGAAATTTAAATACTTCTTTCTTCGATCCTAGAGGAGGAGGAGATCCTGTACTATATCAGCATTTATTT
El_Tomatal_268_5               ?????????????????????????????????????????????????????????????????????????????????????????????????????????????????GATTTGACGAAAGATTAACTGTCTTAGCTTATT-ATTAAAAAATTA-ACTTAGAAGTTAAAAGGCTTCTATTTACTAAAGGGACGATAAGACCCTATAAAGCTTTATTTA--A-AAATTTCTATTTTTGTTAAG-AAAA-AAATA-CAAATCATAAATTTTATTGGGGAGATAG-ATAAACAAACA-TTATCAATTACAACGT-TCTTAACGAAACTTATAAAACGTTT-TTAAAAACCTTATAACAAGTTACTTTAGGGATAACAGCATAATTTCTTTTTAGAGTTCCTATCGACAAAGAAGATTATGACCTCGATGTTGAATTGAGTTGCT-CCTTTTAAGCAGATTTAAAAGGC-AGGA??????????????????????????????????????????????????????????????????????????????????????????????????????????????????????????????????????????????????????????????????????????????????????ACTTGGAAATCAAACCTTAAATAGTAAGAGCTA-TATTTCTGAAACTTAAAAAGTTTGGCGGCTTTTAGAA-AAATCAGGGGAATTTGTATCATTATCGTAACTACGCGTTATACCTTACTTAACTT-TAGCTTGTATACCGCCGCCT-AAGTAATCTTAGTAAAGAAA-AACTATAACTA---GCTATAAAAACGTCAGGTCATGGTGCAGC-ATAGCTAAGAAGATTACAAATTA-CAATTTATATATAA-CTGGAGTTAAAATTAAA-ATTTTAATGAAACAGG-ACTTGTAAGTAATTACTAA-TT-AGAA-TAGAGT-AATAAATAT-AAACTAAAAGTGTACATATCGCCCGTCACTCTTTTTTCACACTACACTTTACACTTCCTTTTATTCTATTGGCAATAGTTGTAATCCATATTTTATATCTACATCAAACAGGCTCTAATAATCCTTTGGGATTACCTTCAGGAGAAGATAAAATTCCATTTTCTCCTTACTATATTTTCAAAGATATCGTAGGATTTATTGTTATAATATTAATACTTATAGCAATTACCTTACTAGACCCTTACTTATTAGGAGATCCTGAAAATTTTAACCCAGCAAACCCACTTAGGACTCCTACTCATATTCAGCCCGAGTGATACTTCCTCTTATTATTCGAACAGAGTTAGGGCAACCAGGTAGTTTTATTGGAGATGATCAGATTTATAATGTAGTTGTTACAGCTCATGCTTTTGTAATAATTTTTTTTATAGTTATACCTATTATAATTGGCGGGTTTGGAAATTGACTTGTGCCTTTAATATTGGGGTCTCCTGATATGGCCTTTCCTCGTATAAACAATATAAGGTTTTGATTATTACCCCCTTCTTTAGTACTTTTACTTAGTAGAGGGCTTGTAGAAAGAGGAGTGGGTACTGGATGGACTGTTTATCCTCCTCTAGCAAGAGGTATTGCTCATAGAGGAGCTTCTGTGGACTTAGGTATTTTTTCGTTACATTTGGCTGGGGCTTCTTCTATTCTAGGAGCTGTAAATTTTATTTCTACTTGTATTAATATACGTACTCCTGGAATAAAATTAGATCGTATACCTTTATTTGTTTGATCTGTCTTAATTACTGCTATCTTATTACTTCTATCTTTACCTGTTTTG???????????????????????????????????????????????????????????????????????????????????????????????????
Ensenada_281_6                 ?????????????????????????????????GAGCATTAAATGGCCGCAGTACCCTGACTGTGCTAAGGTAGCATAATAATTTGCCTTTTAATTAAAGG-CTAGAATGAAGGATTTGACGAAAGATTAACTGTCTTAGCTTATT-ATTAAAAAATTA-ACTTAGAAGTTAAAAGGCTTCTATTTACTAAAGGGACGATAAGACCCTATAAAGCTTTATTTA--A-AAATTTCTATTTTTGTTAAG-AAAA-AAATA-CAAATCATAAATTTTATTGGGGAGATAG-ATAAACAAACA-TTATCAATTACAACGT-TCTTAACGAAACTTATAAAACGTTT-TTAAAAACCTTATAACAAGTTACTTTAGGGATAACAGCATAATTTCTTTTTAGAGTTCCTATCGACAAAGAAGATTATGACCTCGATGTTGAATTGAGTTGCT-CCTTTTAAGCAGATTTAAAAGGC-AGGA??????????????????????????????????????????????????????????????????????????????????????????????????????????????????????????????????????????????????????????????????????????????????????ACTTGGAAATCAAACCTTAAATAGTAAGAGCTA-TATTTCTGAAACTTAAAAAGTTTGGCGGCTTTTAGAA-AAATCAGGGGAATTTGTATCATTATCGTAACTACGCGTTATACCTTACTTAACTT-TAGCTTGTATACCGCCGCCT-AAGTAATCTTAGTAAAGAAA-AACTATAACTA---GCTATAAAAACGTCAGGTCATGGTGCAGC-ATAGCTAAGAAGATTACAAATTA-CAATTTATATATAA-CTGGAGTTAAAATTAAA-ATTTTAATGAAACAGG-ACTTGTAAGTAATTACTAA-TT-AGAA-TAGAGT-AATAAATAT-AAACTAAAAGTGTACATATCGCCCGTCACTCTTTTTTCACACTACACTTTACACTTCCTTTTATTCTATTGGCAATAGTTGTAATCCATATTTTATATCTACATCAAACAGGCTCTAATAATCCTTTGGGATTACCTTCAGGAGAAGATAAAATTCCATTTTCTCCTTACTATATTTTCAAAGATATCGTAGGATTTATTGTTATAATATTAATACTTATAGCAATTACCTTACTAGACCCTTACTTATTAGGAGATCCTGAAAATTTTAACCCAGCAAACCCACTTAGGACTCCTACTCATATTCAGCCCGAATGATACTTCCTCTTATTATTCGAACAGAGTTAGGGCAACCAGGTAGTTTTATTGGAGATGATCAGATTTATAATGTAGTTGTTACAGCTCATGCTTTTGTAATAATTTTTTTTATAGTTATACCTATTATAATTGGCGGGTTTGGAAATTGACTTGTGCCTTTAATATTGGGGTCTCCTGATATGGCCTTTCCTCGTATAAACAATATAAGGTTTTGATTATTACCCCCTTCTTTAGTACTTTTACTTAGTAGAGGGCTTGTAGAAAGAGGAGTGGGTACTGGATGGACTGTTTATCCTCCTCTAGCAAGAGGTATTGCTCATAGAGGAGCTTCTGTGGACTTAGGTATTTTTTCGTTACATTTGGCTGGGGCTTCTTCTATTCTAGGAGCTGTAAATTTTATTTCTACTTGTATTAATATACGTACTCCTGGAATAAAATTAGATCGTATACCTTTATTTGTTTGATCTGTCTTAATTACTGCTATCTTATTACTTCTATCTTTACCTGTTTTGGCTGGGGCTATTACAATACTGCTTACTGATCGAAATTTAAATACTTCTTTTTTTGATCCTAGAGGAGGTGGGGATCCTGTACTATATCAGCATTTATTT
Espiritu_Santo_60_4            ???????????????????????????????????????????TGGCCGCAGTACCCTGACTGTGCTAAGGTAGCATAATAATTCGTCTTTTAATTAAAGG-CTAGTATGAATGATTTGACGAAAGAAAATCTGTCTTAGCTTATT-AAAAAAAAATTA-ACCTAGAAGTTAAAAGGCTTCTATTTCCTAAAGGGACGACAAGACCCTATAAAGCTTTATTTA--TAATATTTTTATTTATTTCAAT-AAAA-AATAT-AAATTTATAAATTCTATTGGGGCGATAG-ATAAATAAACA-TTATTAACTATAACGT-TTTTAACGAAATTTATAAAATATTT-TTAAAA--CCTACAACAAGTTACTTTAGGGATAACAGCATAATTTCTTTTTAGAGTCCTTATCGACAGAGAAGATTATGACCTCGATGTTGAATTGAGTTACT-ATTTTTATGGAGATATAAAAAGT-AGAA??????????????????????????????????????????????????????????????????????????????????????????????????????????????????????????????????????????????????????????????????????????????????????ACTTGAAAACTAAACCTTGATTAGTAGGAGTTA-TA-TTCTGAAACTTAAAAAGTTTGGCGGCTTTTAATA-AATTCAGGGGAATTTGTATCATTATCGTCACTACGCGCTATACCTTACTTAGCTA-TAGTTTGTATACCGCCGTCT-AAGTAATCTTTGAACAGATT-GACTACAATTA---GCCATAAAAACGTCAGGCCATGGTGCAAC-ATAGCTAAGGTGATTACAAATTA-CAATTTATATACAATTTGGAGTTAAAATTAAA-ATTTTAATGAAATAGG-ACTTGTAAGTAATTACTAAATT-AAAA-TAGAGT-AATAAATAT-AAAATAAAAGTGTACATATCGCCCGTCACTCTTTTTTTACACTTCACTTTACTCTTCCTTTCATCCTTTTGGCAATAGTTGTAGTTCATATTTTATACCTACATCAAACAGGCTCTAACAACCCATTAGGACTTACTTCAAATGAAGATAAAATTCCATTCTCTCCGTACTATATCGTAAAAGATATCGTGGGATTTATTATTACAGTAATAGCTCTGATTTTAATTAGCCTATTAGACCCTTATTTACTAGGGGACCCTGAGAACTTCAACCCAGCTAACCCCCTTAGAACCCCTACCCATATTCAGCCCGAATGATACTTCCTCTT?????????????????????????????????????????????????????????????????????????CTCATGCCTTTGTTATAATTTTTTTTATAGTTATACCTATTATAATTGGAGGATTTGGAAATTGACTCGTACCTTTAATGCTAGGAGCCCCTGATATAGCTTTTCCTCGTATAAATAATATAAGATTTTGATTACTACCTCCTTCTTTAGTACTTCTACTGAGAAGAGGGCTTGTAGAGAGAGGAGTTGGAACAGGGTGGACTGTATACCCTCCTTTAGCAGCAGGAATTGCTCATAGAGGCGCTTCTGTAGATTTAGGTATTTTTTCATTACACCTAGCTGGGGCTTCTTCGATTCTAGGAGCTGTAAATTTTATTTCTACTTGTATTAATATACGTACTCCTGGGATAAAACTAGATCGTATACCACTGTTTGTGTGATCTGTTTTGATTACAGCTATTCTTTTACTTCTATCCCTGCCTGTACTAGCAGGAGCTATTACAATATTACTTACTGATCGAAATTTAAATACTTCTTTCTTCGATCCTAGAGGCGGAGGAGATCCTGTACTATATCAGCATTTATTT
europaeus_Italy_25_1           ??????????????????????????????????????????????????????????????????????????????????????CTTTTTAATTGAAAG-CTGGAATGAAAGATGTGACGAGAAGATAACTGTCTTGGTTTATT-AGAAATAAATTG-ACTAAGAGGTAAAAAGGCTTCTATGATTTTAAGGGACGATAAGACCCTATAAAGCTTTATTTA--T-AACTGCTGGTTTATTTAAAG-GAAAAAACGA-GTATTTATAAATTTTGCTGGGGCGGCAA-GTAATTAAACT-TTACTGATTGTAACAC-CTTGGGTGTATTTGATTTAGCGTTGTTTCAAACATAAAAAACAAGTTACTTTAGGGATAACAGCACAATTTTCTTATAGAGTCCTTATCGACAAGAAAGATTGTGACCTCGATGTTGAATTGAGTTACT-TTTGCTAAGCAACCATAGCAAAT-AGAAGTCTGTTCGACTTTTAATTACTC?????????????????????????????????????????????????????????????ACTTTTAAAATTGAGGTAAAATTCTATGTTTGTAAAG-TCAG--AGGCATA-AACTCTAAATTCATGACTATAAAA-AAGGATTAGATACCCTTCTATACTTGAAAATCAAACTTTAAGTAGTAAAAAGTA-TATTTTTGAAATTTAAAGGGTTTGGCGGCTTTTAGGA-TAACCAGGGGAGTTTGTGTTTTAATCGACAATACGCGTTAGACCTTACTTGATTT-GTGCTTGTATACCGCCGTCT-AAACGCTTTTGGCAGAGTAA-AGTTACAGTTA-TTAATATACTAACGTCAGGTCATGGTGCAGC-ATAGTCAAGATAATTACAAACTA-CAATTTGCAGATTA-TTGGAATCAAAATTAAA-ATTTTGATGAAATTGG-ACTTGAAAGTAATTGCTTG-TT-AGAA-TCTAGT-AATGAATGCAAAACTAAAAGTGTACATATCGCCCGTCACTCTTTTTTCACCTTACACTTTACTCTTCCTTTTATTTTATTTGCACTGGTTGTAATCCATGTTTTATACTTGCACCAAACAGGCTCTAATAATCCACTAGGGTTGTCCTCTCAGGAAGACAAGATTCCATTTTCTCCTTATTATATTATAAAAGATGTGGTAGGGTTTGGGGTAATGGTGCTTATTTTAGCCACTATCACCCTGTTGGCTCCGTATTGGTTGGGAGACCCTGAAAACTTTATTCCAGCAAACCCACTAAGTACCCCAACCCATATCCAACCCGAATGATACTTCCTCTTATTATCCGGACAGAGATTGGGCAACCCGGGAGGTTTATTGGAGATGATCAAATTTATAATGTTGTGGTCACAGCGCATGCTTTTGTAATAATTTTCTTTATGGTTATACCTATCATAATTGGAGGGTTTGGAAATTGTTTAGTACCCCTAATACTAGGTGCGCCCGATATGGCTTTCCCTCGAATAAATAACATAAGATTTTGATTACTACCCCCTTCTTTAGCTTTACTCTTAAG????????????????????????????????????????????????????????????????????????????????????????????????????????????????????????????????????????????????????????????????????????????????????????????????????????????????????????????????????????????????????????????????????????????????????????????????????????????????????????????????????????????????????????????????????????????
europaeus_Libya_Sabratah_Te_1  ????????????????????????????????????????????????????????????????????????????????????????????????????????????????????GTGACGAGAAGATAACTGTCTTGGTTTATT-AGAAATAAATTG-ACTAAGAGGTAAAAAGGCTTCTATGATTTTAAGGGACGACAAGACCCTATAAAGCTTTATTTA--T-GACTGCTGGTTTATTTAAAG-GAAAAAACGA-GTATTTATAAATTTTGCTGGGGCGGCAA-GTAACTAAACT-TTACTGATTATAACAC-CTTGGGTGGATTTGATTTAGCGTTGTTTCAAACATAAAAAACAAGTTACTTTAGGGATAACAGCACAATTTTCTTATAGAGTCCTTATCGACAAGAAAGATTGTGACCTCGATGTTGAATTGAGTTACT-TTTGCTAAGCAGCCATAGCAAAT-AGAA????????????????????????????????????????????????????????????????????????????????????ACTTTTAAAATTGAGGTAAAATTCTATGTTTGTAAAG-TCAG--AGGCATA-AACTCTAAATTCATGGCTATAAAA-AAGGATTAGATACCCTTCTATACTTGAAAATCAAACTTTAAGTAGTAAAAAGTA-TATTTTTGAAATTTAAAGGGTTTGGCGGCTTTTAGGA-TAACCAGGGGAGTTTGTGTTTTAATCGACAATACGCGTTAGACCTTACTTGATTT-GTGCTTGTATACCGCCGTCT-AAACGCTCTTGGTAGAGTAA-AGTTGCAGTTA-TTAATATACTAACGTCAGGTCATGGTGCAGCAATAGTCAAGATAATTACAAACTA-CAATTTGCAGATTA-TTGGAATCAAAATTAAA-CCTTTGATGAAATTGG-ACTTGAAAGTAATTACTTG-TT-AGAA-TCTAGT-AATGAATGTAAAACTAAAAGTGTACATATCGCCCGTCACTCTTTTTTTACCTTACACTTTACTCTTCCTTTTATTTTACTTGCGCTGGTTGTAATCCATGTTTTATATTTGCACCAAACAGGCTCTAACAACCCACTAGGGTTGTCTTCCCAGGAAGATAAGATTCCATTTTCTCCTTATTATATTATAAAGGATGTGGTAGGGTTTGGGGTAATGGTACTTATTTTGGCCACTATCACCCTGTTGGCCCCGTATTGGTTGGGAGACCCTGAAAACTTTATTCCAGCAAACCCACTAAGTACCCCAACTCATATTCAACCCGAATGGTACTTCCTCTTATTATTCGGACAGAGTTGGGGCAACCCGGGAGGTTTATTGGAGATGATCAAATTTATAACGTTGTGGTCACAGCGCATGCTTTTGTAATAATTTTCTTTATGGTTATACCTATCATAATTGGGGGGTTTGGGAATTGATTAGTACCATTAATACTAGGCGCACCCGATATAGCTTTCCCTCGAATAAATAACATAAGATTTTGATTACTACCACCTTCTTTAGCTTTGCTTTTAAGTAGAGGTCTGGTGGAAAGAGGAGTAGGAACAGGATGAACGGTTTACCCGCCTCTGGCAAGAGGTATCGCTCACAGAGGAGCTTCAGTTGACTTAGGTATTTTTTCATTGCATTTAGCAGGTGCTTCTTCTATTTTAGGAGCAGTTAATTTTATTTCTACTTGTATTAATATGCGCGCTCCAGGGATAAAATTAGACCGAATACCGCTTTTTGTTTGATCTGTTTTAGTTACAGCCGTGCT????????????????????????????????????????????????????????????????????????????????????????????????????????????????????????????
exiguus_Yemen_Tex_1            ????????????????????????????????????????????????????TATATTGACTGTGCTAAGGTAGCATAATAACTTGCCTTTTAATTGAAGG-CTAGAATGAAGGATTTGACGAGAGGTAACCTGTCTCTGCCTGTT-AGAAATAAATTT-ATATAAAGGTAAAAAAGCCTTTAAGCTCCAATGGGACAATAAGACCCTATAAAGCTTTATTTA--T-ACTAGTTGCTAGCGTTAAGA-CAAAGGCAAT-CTAACTATAAATTTTACTGGGGCGGTAA-ATAATCTAACG-TTATTCAATCTCACGCATTTGAGCGAAATTTATTCAAC-TTATATCTAAATTTAAGAACAAGTTACTTTAGGGATAACAGCATAATTTCTTT-TAGAGTTCTTATCGACAAGGAAGATTATGACCTCGATGTTGAATTAAGTCACT-TCTATTAAGCAGCCCTAATAGCTAAGAA????????????????????????????????????????????????????????????????????????????????????ATGCTCAGAGGAGAGGTAAAATTCTATTTCAAGGGCAGCG----CTATTTAAATCTCTAAATTCATGGCTATAAAA-AAGGATTAGATACCCTTCTATACTTGAAGACCTGACCTTAAATAGTAAGAATTA-TATGTTTGAAACTTAAAGAGTTTGGCGGCTTTTAGTATTTATCAGAGGAACTTGTACCTTAATCGTCAGTACGCGCTAGATCTTACTTAGCAA-GTGTTTGTATACCGCCGTCT-AAATAACCTAAGAAAAGTAG-AATTTAAAGCA---GAGATAAGAACGTCAGGTCAAGGTGCAGC-GTTGCTAAGAGGGTTACAAGTTA-CATTAAAGTAAAGA-TTGGATTAGCCCTGAAA-CCTGCTATGAAATTGG-ATTTGAAAGTAATTGC-AAATT-AGAA-CACTGC-AATAAATTT--ATCTAAAAGTGCACATATCGCCCGTCACTCTTTTTTTACGCTCCACTTTACTCTTCCATTTGTACTCCTCGCCCTTGTGGTTATTCATATCCTTTATTTACACCAATCTGGCTCAAACAATCCTTTAGGAATCAGCTCCCAAGAGGATAAAATCCCATTCTCCCCCTACTATATTGTAAAAGATATCGTGGGATTTGTAGTTATAATCCTAGTCTTAATCCTTATTACTTTAGTAGACCCTTACTTACTAGGGGATCCTGAAAATTTTAACCCCGCAAATCCTCTAAGAACCCCCACTCATATCCAACCCGAATGGTACTTCCTTTTATTATTCGCACAGAGTTAGGCCAGCCTGGGAGTTTTATTGGGGACGATCAGATCTATAATGTTGTTGTCACTGCTCATGCTTTTATTATAATTTTTTTTATAGTTATACCTATTATAATTGGAGGGTTTGGGAATTGACTAGTTCCTTTAATACTAGGGGCGCCTGATATGGCTTTCCCTCGGATAAATAATATAAGATTTTGATTGCTTCCTCCTTCATTAGTCCTACTTCTAAGAAGAGGGTTAGTAGAAAGGGGAGTCGGAACTGGATGGACAGTCTACCCTCCACTTGCTGCAGGGATTGCGCACAGAGGGGCTTCAGTGGACTTAGGGATTTTTTCTTTACATTTAGCAGGAGCTTCCTCAATTCTAGGAGCGGTAAATTTTATCTCGACTTGTATCAATATACGAGCCCCTGGGATAAAACTTGATCGCATACCTTTATTTGTATGGTCTGTTTTGGTAACAGCTGTCCTTCTCCTATTATCTCTTCCTGTTCTAGCGGGAGCTATCACTATATTACTTACCGATCGTAACTTAAATACTTCTTTTTTTGACCCCA??????????????????????????????????????
granulatus_Cape_Town_Tg_1      ????????????????????CCGGTACCTGCCGTGAATGTTAACGGCCGCAGTACTCTGACTGTGCCAAGGTAGCATAATAATTTGTCTCTTAATTGGAGGAGTAGAATAAATGGTTCGACGAGAATTTAACTGTCTTAGCTTGTT-ATAAAAAAACTTAACTTAAAGGTTAAAAGGCCTTTATAAATTTAAGGGACGATAAGACCCTATAAAGCTTTATTTATAT-AAATATAAATTATTTTAAAG-AAAAAAATAA-ATATTTGTAAATTTTGCTGGGGCGGTAA-GTAATAAAACT-TTACTAATTCCAACAT-CTTGAATGAAATTAATTTAGCGTTGTTTCAAACAATAATAACAAGTTACTTTAGGGATAACAGCATAATCTTCTTATAGAGTCCCTATCGACAAGAAAGATTATGACCTCGATGTTGAATTGAGTTCCT-TTCATTAAGCAGCTATAATGATCAAGAAGTCTGTTCGACTTGTAATTACTC?????????????????????????????????????????????????????????????ATCCTTAAAATCGAGGTAAAATTCTATCTTTAAAGGGTTT-A--AATTAAA--ACTCTAAATTCATGGCTATAAAC-AAGGATTAGATACCCTTCTATATTTGAA-ATTCAACCTTAATTAGTAAAAG----TTTTTTTGGAAACTAAA--GTTTGGCAGCTTTTAATA-CAACCAGGGGAGTTTGTGTTTTTATCGACAGTACGCGCTTTACCTTACTTAATTC-TAGCTTGTATACTACCGTCT-AAATATTCTTAGCACAG-TA-AATTACAATGA---GGGATAGAAACGACAGGTCATGGTGCAGC-GTAATTAAGAAAATTACAAACTA-CATTTTGCTAAAAA-TTGGAATTAAAATTAAATATTTTAATAAAAATGG-ACTTGGAAGTAATTGCTAGATT-AGAA-TACAGT-AATAAATCTTAAATTATAAGTGTACAGATCGCCCGTTACTCTTTTTTTACGCTTCATTTTACTCTTCCTTTTATCTTACTCGCTATAGTTATAATTCATATCCTATACCTTCATCAAACAGGTTCTAACAATCCTTTGGGATTATCTTCACAAGAAGATAAGATCCCATTTGCTCCTTATTATATTTTAAAAGATATAGTGGGGTTTAGGATTTTAATATTGATTTTAACTTCCATTGCTCTTTTAACTCCTTACTTATTAAGAGATCCTGAAAATTTTAATCCTGCTAACCCTTTAAGAACCCCTACTCATATTCAGCCCGAGTGATACTTCCTCTT????????????????????????????????????????????????????????????????????????????????????????????????????????????????????????????????????????????????????????????????????????????????????????????????????????????????????????????????????????????????????????????????????????????????????????????????????????????????????????????????????????????????????????????????????????????????????????????????????????????????????????????????????????????????????????????????????????????????????????????????????????????????????????????????????????????????????????????????????????????????????????????????????????????????????????
granuliferus_Korea_CY_2        ???????????????????????????????????????????????????????ATTGACTGTGCTAAGGTAGCATAATAACTTGCCTTTTAATTTAAGG-ATGGAATGAACGATTTGACGGGAGATTTACTATCTTAATATGCA-ATAGTTAATTTT-ACTTGGGGGTAAAAAGGCCTCTTTATATTAGAGGGACGACAAGACCCTGTAAAGCTTCACTCA--A-GCTAA--TTGGCGGGATAAA--GAAAGAGTC-GAAAATATGAGTTACGCTGGGGCGGTGG-ATAGTTAAACG-CTATGGGAAAAAACGA-AATGAGCGAAATTCGACTAACGTTGATTCAGAACTAAATAATAAGTTACTTCAGGGATAACAGCATAATTCTTTCCGAAAGCTCCCATTGCCGAAAGAGATTATGACCTCGATGTTGGATTAAG???????????????????????????????????????????????????????????????????????????????????????????????????????????????????????????AAAGGTTGAGGTAAAATTCACTACTCTGGGGATGAAC--AAGGCTTA-ACTTCAAATTCATGTTTAAAAAA-GAGGATTAGATACCCTTCTATTCTTGAGTAAGTAACTTCGAGAAGTAGAGCGTA-TGATATTGAAATTTAAAAGGTTTGGCGGCTTTTAGAA-TAATCAGGGGAATTTGTTGCGTAATCGTCAATACGCGTTAGATCTTACCTGTCCA-TAGTTTGTATACCGCCGTCT-AAACATCCTTAGAAAAGAAG-AGTTGATACGG---GAAACTAATACGTCAGGTCATGGTGCAGC-TTGGTCGAGGTGTTGACAAATTA-CATTTACCTTGTGTAGAGGAATTGTGTTTAAATAGCATAAGGAATATGG-ACTTGTAAGTAATTA-GGGATT-AGAA-TACTCT-GGTGAATTTAAAACTAAAAGTGTACATATCGCCCGTCGCTCTTTTTTTACACTCCATTTTCTATTGCCTTTTGTCTTGGTTGCCATAGTAGTTATTCATATCTTGTACTTGCACCAAACAGGGTCTAACAACCCTCTTGGGTTGAATTCGCAGAGAGATAAGGTTCCGTTTGCGCCTTATTATATTATAAAAGATTTGGTAGGGTTTATAATTATAATAATAGCTCTTAGTGTTATTGTACTCCTAGCTCCTTATTTGTTAGGAGATCCTGAAAATTTTAATCCTGCTAATCCTCTTAGAACCCCTACGCATATTCAGCCCGAATGATACTTCCTTTTATTATTCGGACTGAATTAGGTCAGGCCGGAAGCTTTATCGGCGACGACCAAATTTATAACGTTATTGTTACAGCCCACGCTTTCGTAATAATTTTTTTTATAGTTATACCTATTATAATCGGAGGCTTCGGAAATTGATTAGTCCCTCTAATACTAGGAGCTCCAGATATAGCCTTTCCTCGTATAAATAACATAAGATTTTGACTTCTCCCGCCCTCACTTACCTTATTGCTTAGAAGGGGGTTAATCGAGAGGGGAGTAGGAACGGGTTGGACCGTATACCCCCCTCTCGCCGCTGGAATTGCCCACAGCGGAGCTTCGGTAGACCTGGGAATTTTCTCCCTTCACCTAGCAGGAGCCTCATCAATTCTAGGCGCCGTTAACTTTATCTCCACTTGTATCAATATACGCGCCTCGGGAATAAAATGAGACCGAATGCCTCTTTTTGTGTGATCCGTCTTTATTACAGCCGTACTTCTACTACTATCCCTACCTGTACTGGCAGGTGCTATTACTATACTTCTTACAGACCGTAACCTAAACACGTCCTTTTTTGA???????????????????????????????????????????
granuliferus_Japan_Hyo_1       ?????????????????????????????????????????????????????????????????????????????????????????????????????????GGATGAACGATTTGACGGGAGATTTACTATCTTAATATGCA-ATAGTTAATTTT-ACTTGGGGGTAAAAAGGCCTCTTTATATTAGAGGGACGACAAGACCCTGTAAAGCTTCACTCA--A-GCTAA--TTGGCGGGATAAA--GAAAGAGTC-GAAAATATGAGTTACGCTGGGGCGGCGG-ATAGTTAAACG-CTATGGGAAAAAACGA-AATGAGCGAAATTCGACTAACGTTGATTCAGAACTAAATAATAAGTTACTTCAGGGATAACAGCATAATTCTTTCCGAAAGCTCCCATTGCCGAAAGAGATTATGACCTCGATGTTGGATTAAG????????????????????????????????????????????????????????????????????????????????????????????????????????????????????????????????????????????????????????????????????????????????????????????????????AGGATTAGATACCCTATTATTCTTGAGTAAGTAACTTCGAGAAGTAGAGCGTA-TGATATTGAAATTTAAAAGGTTTGGCGGCTTTTAGAA-TAATCAGGGGAATTTGTCGCGTAATCGTCAATACGCGTTAGATCTTACCTGTCCA-TAGTTTGTATACCGCCGTCT-AAACATCCTTAGAAAAGAAG-AGTTGATACGG---GAAACTAATACGTCAGGTCATGGTGCAGC-TTGGTCGAGGTGTTGACAAATTA-CATTTACCTTGTGTAGAGGAATTGTGTTTAAATAGCAGAAGGAATATGG-ACTTGTAAGTAATTA-GGGATT-AGAA-TACTCT-GGTGAATTTAAAACTAAAAGTGTACATATCGCCCGTCACTCATTTTTTACACTCCATTTTCTATTGCCTTTTGTCTTGGTTGCCATAGTAGTTATTCATATCTTGTACTTGCACCAAACAGGGTCTAACAACCCTCTTGGGTTGAATTCGCAGAGAGATAAGGTTCCGTTTGCGCCTTATTATATTATAAAAGATTTGGTAGGGTTTATAATTATAATAATAGCTCTTAGTGTTATTGTACTCCTAGCTCCTTATTTGTTAGGAGATCCTGAAAATTTTAATCCTGCTAATCCTCTTAGAACCCCTACGCATATTCAGCCCGAATGATACTTCCTCTTATTATTCGGACTGAATTAGGTCAGGCCGGAAGCTTTATCGGCGACGACCAAATTTATAACGTTATTGTTACAGCCCACGCTTTCGTAATAATTTTTTTTATAGTTATACCTATTATAATCGGAGGCTTCGGAAATTGATTAGTCCCTCTAATACTAGGAGCTCCAGATATAGCCTTTCCTCGTATAAATAACATAAGATTTTGACTTCTCCCGCCCTCACTTACCTTATTGCTTAGAAGGGGGTTAATCGAGAGGGGAGTAGGAACGGGTTGGACCGTATACCCCCCTCTCGCCGCTGGAATTGCCCACAGCGGAGCTTCGGTAGACCTGGGAATTTTCTCCCTTCACCTAGCAGGAGCCTCATCAATTCTAGGCGCCGTTAACTTTATCTCCACTTGTATCAATATACGCGCCTCGGGAATAAAATGAGACCGAATGCCTCTTTTTGTGTGATCCGTCTTTATTACAGCCGTACTTCTACTACTATCCCTACCTGTACTGGCAGGTGCTATTACTATACTTCTTACAGACCGTAACCTAAACACGTCCTTTTTTGA???????????????????????????????????????????
Helleria_Sardinia_Hb_1         ????????????????????????????????????GACTGCGGTAAGGTAGTATATTGACTGTGCTAAGGTAGCATAATAATTTGTCTTATAATTGAAGT-CTGGAATGAATGGTTTAATGAGAAGAGTTCTGTCCCCTTTTTAA-AAATTGAACTTC-ATAGTTAAGTAAAAAAGCTTAAATAAATTTTTAAGACGATAAGACCCTATAAAGCTTTACTTA-------TATTTGATAAAATGTAA--GTATATTTA-AATCACTTAAGTTAAGCTGGGGCGGCAATTTAATTAAACA-TTTTTAGTTAAAACAT-ATTGAATGAATTAAAATAATGAGGATTTCCTAATTTAAAATCAAGTTACTTTAGGGATAACAGCACAATTAAGTCTAAGAGTTCTTATCGAAGAAAAAGATTGTGACCTCGATGTTGGATTAAG?????????????????????????????????????????????????????????????????????????????????????????????????????????????????????????????????????????????????????????????????????????????????????????????????????GGATTAGATACCCTACTATTTATAAACTAAAAAATTTAAAGAGTAAGAGATA-TACTCTCGAAAATTAAAAGATTTGGCGGTATTCTATC-TAATTAGGGGAATTTGTCTCATAATAGTCCTTACACTATTTACCTTACTTATTTT-GTGTATGTATACCATCGTTT-AAACAACCTTCTTAAAGCT--AGTTAGCAACG---ATTACTAAAATTTCAGATCAAGGTGCAAC-TTAAATAAGTGAA-GACAGGTTA-CAATTTAATCATTAGCTAGATAGATTAGGCAGAAATCTGTAAAAGATGG-ATTTAATAGTAATAA-ATAATT-AGAA-TGTTTT-TATGAATTAGAACTAGAATAAGTACAYATCGCCCGTC?????TTTTTTACTTTTCATTTTTTACTTCCTTTTATTTTATCCGCTTTAGTTATAATTCATATTCTTTTCCTTCATCAAACAGGCTCAAATAACCCTTTAGGAGTTGAATCTAATGAAAGAAAAATTCCAATCTACCCTTATTATATTTATAAAGATATTATTGGAGGTTTAGTTTTTATTCTTATTATAACTATAGTAATTCTATTCACCCCTAATTTTTTGGGGGATCCTGAAAATTTTAATCTAGCAAATCCATTAAGTACACCTCCTCATATTCAACCCGAGTGGTACTTCCTCTTATTATCCGTATAGAATTAGGACAACCTGGGAGGTATATAGGAGATGATCAAATTTATAATGTAATTGTTACTGCTCATGCTTTTGTAATAATTTTTTTTATAGTAATACCTGTGATGATTGGGGGATTTGGAAATTGATTAATACCTTTAATATTAGGCGCTCCAGATATAGCATTTCCTCGAATAAATAATATAAGATTTTGACTTCTTCCACCTGCTTTAATATTAATACTAAGCAGCGGGTTAGTTGAGAGTGGGGTTGGTACTGGTTGGACAGTTTATCCTCCTTTAGCTTCAAATATTGCACATAGTGGAGCTTCAGTTGACATAGGAATTTTTTCGTTACATTTAGCAGGGGTTTCTTCCATTTTAGGGGCTGTGAATTTCATTACTACTTGTATAAATATACGAGCCCCTGGAATAACTTTAGATCGGATGCCATTGTTTGTATGATCTATTTTAATTACTGCTATTTTACTTCTTCTCTCTTTACCTGTATTAGCAGGGGCTATTACAATACTTTTAACCGACCGAAATATTAATACTTCATTTTTTGACCCTGTTGGAGGGGGGGATCCTGTATTATATCAACATTTATTT
Isla_angel_de_la_Guarda_06     ????????????????????????????????????????????????????TATATTGACTGTGCTAAGGTAGCATAATAATTTGCCTTTTAATTAAAGG-CTAGCATGAATGATTTGACGAAAGAAGAGCTGTCTCCGCTTATT-TTTAATAAATTA-ACCTAGAAGTTAAAAGGCTTCTATTCTCTAGAGGGACGACAAGACCCTATAAAGCTTTATTTA--TCATATTTCTATTTATTTCAAA-AAAA-AATAT-AAATTTATAAATTTTATTGGGGCGATAG-ATAAAAAAACA-TTATTAACCATAACGT-TTTTAACGAAACTTATAAAATATTC-TTAAA-----CTAAACAAGTTACTTTAGGGATAACAGC?????????????????????????????????????????????????????????????????????????????????????????????????????????????????????????????????????????????????????????????????????????????????????????????????????????????????????????????????????????????????????????????????????????????????????????????????????????????????????????????????????????????????????????????????????????????????????????????????????????????????????????????????????????????????????????????????????????????????????????????????????????????????????????????????????????????????????????????????????????????????????????????????????????????????????????????????????????????????????????????????????????????????????????????????????????????????????????????????????????????????????????????????????????????????????????????????????????????????????????????????????????????????????????????????????????????????????????????????????????????????????????????????????????????????????????????????????????????????????????????????????????????????????????????????????????????????????????????????????????????????????????????????????????????????????????????????????????????????????????????????????????????????????????????????????????????????????????????????????????????????????????????????????????????????????????????????????????????????????????????????????????????????????????????????????????????????????????????????????????????????????????????????????????????????????????????????????????????????????????????????????????????????????????????????????????????????????????????????????????????????????????????????
Isla_Cedros_36_7               ???????????????????????????????ATGAGAATTAAATGGCCGCAGTACCCTGACTGTGCTAAGGTAGCATAATAATTTGCCTTTTAATTAAAGG-CTAGAATGAAGGATTTGACGAAAGATTAACTGTCTTAGCTTATT-ATTAAAAAATTA-ACTTAGAAGTTAAAAGGCTTCTATTTACTAAAGGGACGATAAGACCCTATAAAGCTTTATTTA--A-AAATTTCTATTTTTGTTAAGAAAAA-AAATA-CAAATCATAAATTTTATTGGGGAGATAG-ATAAACAAACA-TTATCAATTACAACGT-TCTTAACGAAACTTATAAAACGTTT-TTAAAAACCTTATAACAAGTTACTTTAGGGATAACAGCATAATTTCTTTTTAGAGTTCCTATCGACAAAGAAGATTATGACCTCGATGTTGAATTGAGTTGCT-CCTTTTAAGCAGATTTAAAAGGC-AGGA??????????????????????????????????????????????????????????????????????????????????????????????????????????????????????????????????????????????????????????????????????????????????????ACTTGGAAATCAAACCTTAAATAGTAAGAGCTA-TATTTCTGAAACTTAAAAAGTTTGGCGGCTTTTAGAA-AAATCAGGGGAATTTGTATCATTATCGTAACTACGCGTTATACCTTACTTAACTT-TAGCTTGTATACCGCCGCCT-AAGTAATCTTAGTAAAGAAA-AACTATAACTA---GCTATAAAAACGTCAGGTCATGGTGCAGC-ATAGCTAAGAAGATTACAAATTA-CAATTTATATATAA-CTGGAGTTAAAATTAAA-ATTTTAATGAAACAGG-ACTTGTAAGTAATTACTAA-TT-AGAA-TAGAGT-AATAAATAT-AAACTAAAAGTGTACATATCGCCCGTCACTCTTTTTTCACACTACACTTTACACTTCCTTTTATTCTATTGGCAATAGTTGTAATCCATATTTTATATCTACATCAAACAGGCTCTAATAATCCTTTGGGATTACCTTCAGGAGAAGATAAAATTCCATTTTCTCCTTACTATATTTTCAAAGATATCGTAGGATTTATTGTTATAATATTAATACTTATAGCAATTACCTTACTAGACCCTTACTTATTAGGAGATCCCGAAAATTTTAACCCAGCAAACCCACTTAGGACTCCTACTCATATTCAGCCCGAATGATACTTCCTCTTATTATTCGAACAGAGTTAGGGCAACCAGGTAGTTTTATTGGAGATGATCAGATTTATAATGTAGTTGTTACAGCTCATGCTTTTGTAATAATTTTTTTTATAGTTATACCTATTATAATTGGCGGGTTTGGAAATTGACTCGTGCCTTTAATATTGGGGTCTCCTGATATGGCCTTTCCTCGTATAAACAATATAAGGTTTTGATTATTACCCCCTTCTTTAGTACTTTTACTTAGTAGAGGGCTTGTAGAAAGAGGAGTGGGTACTGGATGGACTGTTTATCCTCCTCTAGCAAGAGGTATTGCTCATAGAGGAGCTTCTGTGGACTTAGGTATTTTTTCGTTACATTTGGCTGGGGCTTCTTCTATTCTAGGAGCTGTAAATTTTATTTCTACTTGTATTAATATACGTACTCCTGGAATAAAATTAGATCGTATACCTTTATTTGTTTGATCTGTCTTAATTACTGCTATCTTATTACTTCTATCTTTACCTGTTTTGGCTGGGGCTATTACAATACTGCTTACTGATCGAAATTTAAATACTTCTTTTTTTG????????????????????????????????????????????
Isla_Partida_62_4              ????????????????????????????????????????????GGCCGCAGTACCCTGACTGTGCTAAGGTAGCATAATAATTCGTCTTTTAATTAAAGG-CTAGTATGAATGATTTGACGAAAGAAAATCTGTCTTAGCTTATT-AAAAAAAAATTA-ACCTAGAAGTTAAAAGGCTTCTATTTCCTAAAGGGACGACAAGACCCTATAAAGCTTTATTTA--TAATATTTTTATTTATTTCAAT-AAAA-AATAT-AAATTTATAAATTCTATTGGGGCGATAG-ATAAATAAACA-TTATTAACTATAACGT-TTTTAACGAAATTTATAAAATATTT-TTAAAA--CCTACAACAAGTTACTTTAGGGATAACAGCATAATTTCTTTTTAGAGTCCTTATCGACAGAGAAGATTATGACCTCGATGTTGAATTGAGTTACT-ATTTTTATGGAGATATAAAAAGT-AGAA??????????????????????????????????????????????????????????????????????????????????????????????????????????????????????????????????????????????????????????????????????????????????????ACTTGAAAACTAAACCTTGATTAGTAGGAGTTA-TA-TTCTGAAACTTAAAAAGTTTGGCGGCTTTTAATA-AATTCAGGGGAATTTGTATCATTATCGTCACTACGCGCTATACCTTACTTAGCTA-TAGTTTGTATACCGCCGTCT-AAGTAATCTCTGAACAGATT-GACTACAATTA---GCCATAAAAACGTCAGGCCATGGTGCAAC-ATAGCCAAGGTGATTACAAATTA-CAATTTATATACAATTTGGAGTTAAAATTAAA-ATTTTAATGAAATAGG-ACTTGTAAGTAATTACTAAATT-AGAA-TAGAGT-AATAAATAT-AAAATAAAAGTGTACATATCGCCCGTCACTCTTTTTTTACACTTCACTTTACTCTTCCTTTCATCCTTTTGGCAATAGTTGTAGTTCATATTTTATACCTACATCAAACAGGCTCTAACAACCCATTAGGACTTACTTCAAATGAAGATAAAATTCCATTCTCTCCATACTATATCGTAAAAGATATCGTGGGATTTATTATTACAGTAATAGCTCTGATTTTAATTAGCCTATTAGACCCTTATTTACTAGGGGACCCTGAGAACTTCAACCCAGCTAACCCCCTTAGAACCCCTACCCATATTCAGCCCGAATGATACTTCCTCTT???????????????????????????????????????GGAGATGATCAGATCTATAATGTAGTGGTAACAGCTCATGCCTTTGTTATAATTTTTTTTATAGTTATACCTATTATAATTGGAGGATTTGGAAATTGACTCGTACCTTTAATGCTAGGAGCCCCTGATATAGCTTTTCCTCGTATAAATAATATAAGATTTTGATTACTACCTCCTTCTTTAGTACTTCTACTGAGAAGAGGGCTTGTAGAGAGAGGAGTTGGAACAGGGTGGACTGTATACCCTCCTTTAGCAGCAGGAATTGCTCATAGAGGCGCTTCTGTAGATTTAGGTATTTTTTCATTACACCTAGCTGGGGCTTCTTCGATTCTAGGAGCTGTAAATTTTATTTCTACTTGTATTAATATACGTACTCCTGGGATAAAACTAGATCGTATACCACTGTTTGTGTGATCTGTTTTGATTACAGCTATTCTTTTACTTCTATCCCTGCCTGTACTAGCAGGAGCTATTACAATATTACTTACTGATCGAAATTTAAATACTTCTTTCTTCGATCCTAGAGGCGGAGGAGATCCTGTACTATATCAGCATTTATTT
Isla_Tiburon_7_3               ????????????????GGTAGGATCTGCCCACTGAACATTAAATGGCCGCAGTACCCTGACTGTGCTAAGGTAGCATAATAATTCGTCTTTTAATTAAAGG-CTAGTATGAATGATTTGACGAAAGAAAATCTGTCTTAGCCTATT-AAAAAAAAATTA-ACCTAGAAGTTAAAAGGCTTCTATTTCCTAAAGGGACGACAAGACCCTATAAAGCTTTATTTA--TAATATTTTTATTTACTTCAAT-AAAA-AATAT-AAATTTATAAATTCTATTGGGGCGATAG-ATAAATAAACA-TTATTGACTATAACGT-TTTTAACGAAATTTATAAAATGTTT-TTAAAA--CCTACAACAAGTTACTTTAGGGATAACAGCATAATTTCTTTTTAGAGTCCTTATCGACAAAGAAGATTATGACCTCGATGTTGAATTGAGTTACT-ATTTTTATGGAGATATAAAAAGT-AGAA??????????????????????????????????????????????????????????????????????????????????????????????????????????????????????????????????????????????????????????????????????????????????????ACTTGAAAACTAAACCTTGATTAGTAGGAGTTA-TA-TTCTGAAACTTAAAAAGTTTGGCGGCTTTTAATA-AACTCAGGGGAATTTGTATCATTATCGTCACTACGCGCTATACCTTACTTAGCTG-TAGTTTGTATACCGCCGTCT-AAGTAATCTCCAAACAGATT-AACTACAATTA---GCTATAAAAACGTCAGGCCATGGTGCAAT-ATAGCTAAGGTGACTACAAATTA-CAATTTATATACAA-CTGGAGTTAAAATTAAA-ATTTTAATGAAATAGG-ACTTGTAAGTAATTACTAAATT-AGAA-TATAGT-AATAAATAT-AAAATAAAAGTGTACATATCGCCCGTCACTCTTTTTTTACACTTCACTTTACTCTTCCTTTTATCCTTTTAGCAATAGTTGTAGTCCATATCTTATACCTACATCAAACAGGCTCTAACAATCCATTAGGAATTACTTCGAATGAAGATAAAATCCCATTCTCTCCATACTACATCGTAAAAGATATCGTAGGGTTTATTATTACAGTAATAGCTCTGATTTTAATCAGCCTACTAGACCCTTATTTACTAGGAGACCCTGAAAACTTTAACCCAGCTAACCCCCTTAGGACTCCTACCCATATTCAGCCCGAATGATACTTCCTCTT???????????????????????????????????????????ATGATCAGATCTATAATGTAGTTGTAACAGCTCATGCTTTTGTTATAATTTTTTTTATAGTTATACCTATTATAATTGGAGGATTTGGAAATTGACTTGTACCTTTAATGTTAGGAGCCCCTGATATAGCTTTCCCTCGTATAAATAATATAAGATTTTGACTACTACCTCCTTCTTTAGTGCTTCTACTAAGAAGAGGGCTTGTAGAGAGAGGAGTTGGAACAGGGTGAACTGTATACCCTCCTTTAGCAGCAGGAATTGCTCATAGAGGGGCTTCTGTAGATTTAGGTATTTTTTCATTACACCTAGCTGGAGCCTCTTCGATTTTAGGAGCTGTAAATTTTATTTCTACTTGTATTAATATACGTACTCCTGGGATAAAACTAGATCGTATACCATTGTTTGTTTGATCTGTTTTGATTACGGCTATTCTATTACTTCTATCCCTACCTGTGCTAGCAGGGGCTATTACAATATTACTTACTGATCGAAATTTAAATACTTCTTTCTTCGATCCTAGAGGAGGAGGAGATCCTGTACTATATCAGCATTTATTT
La_Paz_59_4                    ?????????????????????????CTGCCACTGAACATTAAATGGCCGCAGTACCCTGACTGTGCTAAGGTAGCATAATAATTCGTCTTTTAATTAAAGG-CTAGTATGAATGATTTGACGAAAGAAAATCTGTCTTAGCTTATT-AAAAAAAAATTA-ACCTAGAAGTTAAAAGGCTTCTATTTCCTAAAGGGACGACAAGACCCTATAAAGCTTTATTTA--TAATATTTTTATTTATTTCAAT-AAAA-AATAT-AAATTTATAAATTCTATTGGGGCGATAG-ATAAATAAACA-TTATTAACTATAACGT-TTTTAACGAAATTTATAAAATATTT-TTAAAA--CCTACAACAAGTTACTTTAGGGATAACAGCATAATTTCTTTTTAGAGTCCTTATCGACAGAGAAGATTATGACCTCGATGTTGAATTGAGTTACT-ATTTTTATGGAGATATAAAAAGT-AGAA??????????????????????????????????????????????????????????????????????????????????????????????????????????????????????????????????????????????????????????????????????????????????????ACTTGAAAACTAAACCTTGATTAGTAGGAGTTA-TA-TTCTGAAACTTAAAAAGTTTGGCGGCTTTTAATA-AATTCAGGGGAATTTGTATCATTATCGTCACTACGCGCTATACCTTACTTAGCTA-TAGTTTGTATACCGCCGTCT-AAGTAATCTCTGAACAGATT-GACTACAATTA---GCCATAAAAACGTCAGGCCATGGTGCAAC-ATAGCTAAGGTGATTACAAATTA-CAATTTATATACAATTTGGAGTTAAAATTAAA-ATTTTAATGAAATAGG-ACTTGTAAGTAATTACTAAATT-AGAA-TAGAGT-AATAAATAT-AAAATAAAAGTGTACATATCGCCCGTCACTCTTTTTTTACACTTCACTTTACTCTTCCTTTCATCCTTTTGGCAATAGTTGTAGTTCATATTTTATACCTACATCAAACAGGCTCTAACAACCCATTAGGACTTACTTCAAATGAAGATAAAATTCCATTCTCTCCGTACTATATCGTAAAAGATATCGTGGGATTTATTATTACAGTAATAGCTCTAATTTTAATTAGCCTATTAGACCCTTATTTACTAGGAGACCCTGAGAACTTCAACCCAGCTAACCCCCTTAGAACCCCTACCCATATTCAGCCCGAATGATACTTCCTCTT???????????????????????????????????????GGAGATGATCAGATCTATAATGTAGTGGTAACAGCGCATGCCTTTGTTATAATTTTTTTTATAGTTATACCTATTATAATTGGAGGATTTGGAAATTGACTCGTACCTTTAATGCTAGGAGCCCCTGATATAGCTTTTCCTCGTATAAATAATATAAGATTTTGATTACTACCTCCTTCTTTAGTACTTCTACTGAGAAGAGGGCTTGTAGAGAGAGGAGTTGGAACAGGGTGGACTGTATACCCTCCTTTAGCAGCAGGAATTGCTCATAGAGGCGCTTCTGTAGATTTAGGTATTTTTTCATTACATCTAGCTGGGGCTTCTTCGATTCTAGGAGCTGTAAATTTTATTTCTACTTGTATTAATATACGTACTCCTGGGATAAAACTAGATCGTATACCACTGTTTGTGTGATCTGTTTTGATTACAGCTATTCTTTTACTTCTATCCCTGCCTGTACTAGCAGGAGCTATTACAATATTACTTACTGATCGAAATTTAAATACTTCTTTCTTCGATCCTAGAGGCGGAGGAGATCCTGTACTATATCAGCATTTATTT
Las_Gringas_265_5              CGCCAGGAATTTTCCTGGTAGGATCTGCCCACTGAACTTTAAATGGCCGCAGTACCCTGACTGTGCTAAGGTAGCATAATAATTTGCCTTTTAATTAAAGG-CTAGCATGAATGATTTGACGAAAGAAGAACTGTCTCTACTTATT-TTAAATAAATTA-ACCTAGAAGTTAAAAGGCTTCTATTCTCTAGAGGGACGACAAGACCCTATAAAGCTTTATTTA--TCATATTTCTATTTATTTCAAA-AAAAAAATAT-AAATTTATAAATTTTATTGGGGCGATAA-ATAAACAAACA-TTATTAACCATAACGT-TCTTAACGAAATTTATAAAACGTTT-TTAAA---CC-ACAACAAGTTACTTTAGGGATAACAGCATAATTTCTTTTTAGAGCCCTTATCGACAAAGAAGATTATGACCTCGATGTTGAATTGAGCTACT-CCTTTTATGTAGACTTAAAAGGC-AGGA??????????????????????????????????????????????????????????????????????????????????????????????????????????????????????????????????????????????????????????????????????????????????????ACTTGGAAACTAGACCTTAATTAGTAGGAAATA-TATTTCTGAAATTTAAAAAGTTTGGCGGCTTTTAGAG-GGCTCAGGGGAATTTGTATCGTTATCGTAACTACGCGCTATACCTTACTTAGCTC-TAGCTTGTATACCGCCGTCT-AAGTAGTCTTAATAGAG-AC-TGCTACAACTA---GCTATAAAAACGTCAGGCCATGGTGCAGC-GTAGCTAAGATGATTACAAATTA-CAATTTAAATCCCACTTGGAATTAAAATTAAA-ACTTTAATGAAATAGG-ACTTGTAAGTAATTACTGAGTT-AGAA-TACAGT-AATAAATCT-TAACTAAAAGTGTACATATCGCCCGTCACTCTTTTTTTACACTTCACTTTACTCTCCCCTTTATTCTGCTAGCGTTAGTTGTAACTCATATTTTATATCTACACCAAACAGGTTCCAACAACCCTTTAGGACTTACCTCAGAAGAAGATAAAATCCCATTCTCCCCTTACTATATTATAAAAGATATTGTAGGATTTACCATTATAATAATAGCTTTAGTACTAATTGCTTTACTAAACCCTTATTTGCTAGGAGACCCTGAAAACTTTAACCCAGCAAACCCACTTAGAACTCCCACTCATATCCAGCCCGAATGATACTTCCTCTT???????????????????????????????????????????????????????ATAATGTAGTTGTAACAGCTCATGCTTTTGTTATAATTTTTTTTATAGTTATACCTATTATAATTGGTGGGTTTGGAAATTGGCTTGTACCTTTAATACTAGGGGCTCCTGATATAGCTTTTCCTCGAATAAATAATATAAGATTTTGATTGTTACCTCCCTCTTTAGTGCTTTTACTTAGAAGAGGATTGGTGGAAAGAGGAGTAGGGACAGGATGAACTGTATATCCTCCTTTGGCAAGAGGTATTGCTCATAGAGGAGCTTCTGTAGATTTAGGGATCTTTTCATTACATCTAGCTGGAGCCTCTTCTATTTTAGGAGCTGTGAATTTTATTTCTACTTGTATTAATATGCGTACTCCTGGAATAAAACTAGATCGTATACCTCTATTTGTTTGATCTGTTTTAATTACAGCTGTTCTTTTACTTTTATCTTTACCCGTATTAGCGGGGGCTATTACAATATTGCTTACTGATCGAAATTTAAATACTTCTTTCTTTGATCCTAGAGGAGGAGGAGACCCTGTACTGTATCAAC????????
Loreto_54_3                    ?????????????????????????TGCCCACTGAATATTAAATGGCCGCAGTACC----CTGTGCTAAGGTAGCATAATAATTTGCCTCTTAATTAGGGG-CTAGCATGAAAGATTTGACGAAAGAAAATCTGTTTCAGCTTATT-AGAAAGAAATTA-ACCTAGAAGTTAAAAGGCTTCTATTGTCTAAAGGGACGACAAGACCCTATAAAGCTTTATTTA--T-TTATTTATATCTATATTAAG-AAAATAATAT-AAATATATAAATTCTATTGGGGCGATAT-ATAAATAAACA-TTATAAATTATAACGT-CTTTAACGAAACTTATTTAATGTTT-TTAAAAA-CCTATAACAAGTTACTTTAGGGATAACAGCATAATTTCTTTTTCGAGTCCTTATCTACAAAGAAGATTATGACCTCGATGTTGAATTGAGTTACT-CCTTTTATGCAGACCTAAAAGGT-AGAA??????????????????????????????????????????????????????????????????????????????????????????????????????????????????????????????????????????????????????????????????????????????????????ACTTGGAAACTAAACCTTAATCAGTAGGAGTTA-TATTTCTGAAATTTAAAGAGTTTGGCGGCTTTTAGAG-GAATCAGGGGAGTTTGTACCGTTATCGTAACTACGCGCTATACCTTACTTGGCTT-TAGCTTGTATACCGCCGTTT-AAGTAATCTTAGTAGAG-AG-AACTGTAATTA---GCCATAAAAATATCAGGCCATGGTGCAGC-CTAGCTAAGATGAGTACAAACTA-CAATTTATATTCAA-CTGGAGTTAAAATTAAA-ATTTTAATGAAATAGG-ACTTGAAAGTAATTACTAAGTT-AGAA-TAGAGT-AATAAATAT-AAACTAAAAGTGTACATATCGCCCGTCACTCTTTTTTCACACTCCACTTCACACTTCCTTTTGTCCTTTTAGCAATAGTTGTAATCCATATCCTCTACTTACACCAAACAGGCTCTAACAACCCTTTAGGACTTTCTTCAGAAGTAGACAAAATCCCATTTTCCCCCTACTATATTGTAAAAGATATCGTAGGGTTTATTATTATAATAATAATTTTAATACTGATCACCTTGCTAAATCCCTATTTATTAGGAGATCCTGAAAATTTTAATCCTGCAAACCCTCTTAGAACACCCACTCATATTCAGCCCGAATGATACTTCCTCTTATTATTCGAACAGAGTTAGGGCAGCCGGGAAGTTTTATTGGAGATGATCAGATTTACAATGTAGTTGTAACAGCTCAAGCTTTTGTTATAATTTTTTTTATAGTTATACCTATTATGATTGGAGGGTTTGGGAATTGGCTTGTACCTTTAATATTAGGTGCCCCTGATATAGCCTTTCCTCGGATAAATAATATAAGGTTTTGGTTATTGCCTCCTTCTTTAGTACTTTTACTTAGAAGGGGGCTTGTAGAGAGGGGGGTAGGAACTGGATGGACTGTATACCCTCCTTTGGCAAGAGGAATTGCTCACAGGGGGGCTTCTGTAGATTTAGGTATTTTTTCACTACATTTAGCCGGAGCCTCTTCGATTTTAGGAGCTGTAAATTTTATTTCTACCTGTATTAATATACGCACCCCGGGAATAAAATTAGATCGAATGCCATTGTTTGTTTGATCTGTTTTGATTACAGCTGTTCTTTTGCTTCTCTCTTTACCAGTTTTTGC?????????????????????????????????????????????????????????????????????????????????????????????????
Loreto_54_7                    ????????????????????????CTGCCCACTGAACATTAAATGGCCGCAGTACCCTGACTGTGCTAAGGTAGCATAATAATTCGTCTTTTAATTAAAGG-CTAGTATGAATGATTTGACGAAAGAAAATCTGTCTTAGCTTATT-AAAAAAAAATTA-ACCTGGAAGTTAAAAGGCTTCTATTTCCTAAAGGGACGACAAGACCCTATAAAGCTTTATTTA--TAAAATTTTTATTTATTTCAAT-AAAA-AATAC-AAATTTATAAATTCTATTGGGGCGATAG-ATAAATAAACA-TTATTGACTACAACGT-TTTTAACGAAATTTACAAAATGTTT-TTAAAA--CCTACAACAAGTTACTTTAGGGATAACAGCATAATTTCTTTTTAGAGTCCTTATCGACAGAAAAAATTATGACCTCGATGTTGAATTGAGTTACT-ATTTTTATGGAGATATAAAAAAT-AGAA??????????????????????????????????????????????????????????????????????????????????????????????????????????????????????????????????????????????????????????????????????????????????????ACTTGAAAATTAAACCTTAATCAGTAGGAGTTA-TA-TTCTGAAACTTAAAAAGTTTGGCGGCTTTTAATA-AACTCAGGGGAATTTGTATCATTATCGTCACTACGCGCTATACCTTACTTAGCTG-TAGTTTGTATACCGCCGTCT-AAGTAATCTCTGAACAGATT-GACTACAATTA---GCCATAAGAACGTCAGGCCATGGTGCAAC-ATAGCTAAGGTGATTACAAATTA-CAATTTATATACAATTTGGAGTTAAAATTAAA-ATTTTAATGAAATAGG-ACTTGTAAGTAATTACTAAATT-AGAA-TAGAGT-AATAAATAT-AAAATAAAAGTGTACATATCGCCCGTCACTCTTTTTTTACACTTCACTTTACTCTTCCTTTTATCCTTTTGGCAATAGTTGTAGTCCATATCTTATACCTACATCAAACAGGCTCTAACAATCCATTAGGACTTACTTCAGGTGAAGATAAAATCCCTTTCTCTCCATACTACATTGTAAAAGATATTGTAGGATTTATTGTTATAGTAATAGCCCTGATTTTAATTAGACTATTAGACCCTTATTTACTAGGGGACCCTGAAAACTTTAATCCAGCTAACCCCCTTAGAACCCCTACCCATATTCAGCCCGAGTGATACTTCCTCTT?????????????????????????????????????????????????????????????????????????CCCATGCTTTTGTAATAATTTTTTTTATAGTTATACCTATTATAATTGGAGGATTTGGAAATTGACTCGTACCTTTAATGCTAGGAGCCCCTGATATAGCTTTTCCTCGTATAAATAATATAAGATTTTGATTACTACCTCCTTCTCTAGTACTTCTACTTAGAAGAGGGCTTGTAGAGAGAGGAGTTGGGACAGGGTGAACTGTGTACCCTCCTTTAGCAGCAGGAATTGCTCATAGGGGTGCTTCTGTAGATTTAGGTATTTTTTCATTACATTTAGCCGGAGCTTCTTCGATTCTAGGGGCTGTAAATTTTATTTCTACTTGTATTAATATACGTACTCCTGGGATAAAACTAGATCGTATACCGTTGTTTGTGTGATCTGTTTTGATCACAGCTATTCTTTTACTTCTATCTCTGCCTGTACTAGCAGGGGCTATTACAATATTACTTACTGATCGAAATTTAAACACTTCTTTCTTCGATCCTAGAGGAGGAGGAGATCCTGTACTATATCAACATTTATTT
Los_Barriles_416_1             ???????????????????????????????????ACATTAAATGGCCGCAGTACCCTGACTGTGCTAAGGTAGCATAATAATTCGTCTTTTAATTAAAGG-CTAGTATGAATGATTTGACGAAAGAAAATCTGTCTTAGCTTATT-AAAAAAAAATTA-ACCTAGAAGTTAAAAGGCTTCTATTTCCTAAAGGGACGACAAGACCCTATAAAGCTTTATTTA--TAATATTTTTATTTATTTCAAT-AAAA-AATAC-AAATTTATAAATTCTATTGGGGCGATAA-ATAAATAAACA-TTATTAACTATAACGT-TTTTAACGAAATTTATAAAATGTTT-TTAAAA--CCTACAACAAGTTACTTTAGGGATAACAGCATAATTTCTTTTTAGAGTCCTTATCGACAAAGAAGATTATGACCTCGATGTTGAATTGAGTTACT-ATTTTTATGGAGATATAAAAAGT-AGAA??????????????????????????????????????????????????????????????????????????????????????????????????????????????????????????????????????????????????????????????????????????????????????ACTTGAAAACTAAACCTTGATTAGTAGGAGTTA-TA-TTCTGAAACTTAAAAAGTTTGGCGGCTTTTAATA-AACTCAGGGGAATTTGTATCATTATCGTCACTACGCGCTATACCTTACTTAGCTA-TAGTTTGTATACCGCCGTCT-AAGTAATCTTTGAACAGATT-GACTACAATTA---GCCATAAAAACGTCAGGCCATGGTGCAAC-ATAGCTAAGGTGATTACAAATTA-CAATT???????????????????????????-????????????????-???????????????????????????-??????-?????????-????????????????????????????????TTTTTTACACTTCACTTTACTCTTCCTTTTATCCTCTTGGCAATAGTTGTAGTTCATATTTTATACCTACATCAAACAGGCTCTAACAATCCATTAGGACTTACTTCAAATGAAGATAAAATTCCATTCTCTCCGTACTATATCGTAAAAGATATCGTAGGGTTTATTATTACAATAATAGCCCTGATTTTAATTAGCCTATTAGACCCTTATTTACTAGGAGACCCTGAAAACTTTAATCCAGCTAATCCCCTTAGAACCCCTACTCATATTCAGCCCGAATGATACTTCCTCTTATTATCCGTACAGAGTTAGGGCAGCCAGGAAGTTTTATTGGAGATGATCAGATCTATAAAGTAGTGGTAACAGCTCATGCTTTTGTTATAATTTTTTTTATAGTTATACCTATTATAATTGGAGGATTCGGAAATTGACTCGTACCTTTAATGCTAGGAGCCCCTGATATAGCTTTTCCTCGTATAAATAATATAAGATTTTGATTATTACCTCCTTCTTTAGTACTTCTACTGAGAAGAGGGCTTGTAGAGAGAGGAGTTGGAACAGGGTGGACTGTATATCCTCCTTTAGCAGCAGGAATTGCTCATAGAGGTGCTTCTGTAGACCTAGGTATTTTTTCATTACACTTAGCGGGAGCTTCTTCGATTCTAGGAGCTGTAAATTTTATTTCTACTTGTATTAATATGCGTACTCCTGGGATAAAACTAGATCGTATACCATTGTTTGTGTGATCTGTTTTGATTACAGCTATTCTTTTACTTCTATCCCTGCCTGTACTAGCAGGAGCTATT???????????????????????????????????????????????????????????????????????????????????????
maindroni_Kuwait_Tma_1         ????????????????????????????????????????????????????TATATTGACTGTGCTAAGGTAGCATAATAATTTGCCTTTTAATTGAAGG-CTGGAATGAAGGATTTGATGAGAAATTAACTGTCTCAGCCTAGC-TTAGG-AAATTA-ATATAGAGGTAAAAAAGCCTTTCTAACCTAAAGGGACGATAAGACCCTATAAAGCTTTATTTA--C-AGCTGTTATTTACTTTAAGG-CAGGAATAAT-TGAACTGTAAATTTTACTGGGGCGGTAG-ATAGATAAACA-TTATTAATTTTAACGC-TATGAGCGAAGTCAAACTAACGTTAATTTAAAACTTAATAACAAGTTACTTTAGGGATAACAGCATAATTTTTTTCTAGAGCTCCTATCGACAAAAAAGATTATGACCTCGATGTTGAATTAAGTTCCT-TCCACTGAGCAACCCTAGTGGAT-AGAA????????????????????????????????????????????????????????????????????????????????????ATATTTAAAACTGAGGTAAAATTCTGTATTTGAAGTAGTAAATAGCTTGTTAATCTTTAAATTCATGACTATAAAA-AAGGATTAGATACCCTTGTATACATGAAGATCCAACCTTAAGTAGTAGAAGCTATTTTTTTTGAAATTTAAAGGGTTTGGCGGCTTTTAGTT-TAATCAGGGGAATTTGTACCTTAATCGTCAGCACGCGCTAGACCTTACTTAATTTATAGTTTGTATACCGCCGTCT-TAATAATCTTTAAAAAG-TG-GATTAAAATTA---GGAATAAGTACGACAGGCCATGGTGCAGC-ATTATTAAGATGGTTACAAATTA-CATTTTAAATAGAA-TTGGATTTAAATTTAAA-ATTTTATTGAAAGTGG-ACTTGTAAGTAATTA-TAAATT-AGAA-TATTAT-AATAAATTTTAACCTAAAAGTGCACATATCGCCCGTCACTCTTTTTTTACTTTTCATTTTACCCTTCCTTTTATCCTTCTTGCTATAGTTGTTATTCATATCTTATATCTCCATCAGACAGGATCCAACAATCCCCTGGGGATTTCCTCCCAAGAGGATAAAATCCCATTTGCTCCTTATTATATTGCTAAAGATATTGTTGGATTTGTAATTGTGATTTTAGCTTTAATAGCAATCACTTTACTTGACCCGTATCTTTTAGGAGACCCTGAAAATTTTAATCCAGCAAACCCTCTAAGAACCCCTACCCACATTCAACCAGAATGGTACTTCCTCTTATTATTCGAACCGAACTGGGACAATCTGGAAGTCTGATTGGAGATGATCAGATCTATAATGTTATTGTAACCGCGCATGCATTTGTTATAATTTTTTTTATAGTTATACCTATTATAATTGGGGGTTTTGGAAATTGGCTGGTTCCTTTAATACTAGGAGCACCTGATATAGCCTTCCCTCGTATAAACAATATAAGGTTCTGGCTCCTCCCTCCCTCTTTAGTTCTCCTTTTAAGTAGAGGGTTAGTGGAAAGTGGGGTTGGAACAGGATGAACGGTTTATCCTCCTCTTGCGGCAGGTATTGCCCATAGAGGGGCTTCTGTAGATTTAGGTATTTTTTCTCTCCATTTAGCAGGAGCGTCATCGATTTTAGGTGCGGTAAATTTTATTTCTACTTGTATTAATATGCGGACTCCAGGAATAAAGTTAGATCGTATACCTCTATTTGTTTGATCTGTTTTAGTTACAGCTGTACTTCTTTTACTATCTCTACCTGTGCTAGCCGGAGCTATTACAATACTATTGACTGATCGAAATTTAAATACTTCATTCTTTGACCCCAGAGGCGGCGG????????????????????????????
Manzanillo_426_3               GCCAGAGAATCCTCTGGTAGGATCTGCCCAATGAGTATTTAAATGGCCGCAGTACCCTAACTGTGCTAAGGTAGCATAATAATTTGCCTTTTAATTAGAGG-CTAGTATGAAAGATTTGACGAAAGAATATCTCTCTCAGCTTATC-AAAAAAAAATTA-ACCTGAAAGTTAAAAGGCTTTCATATCCTAAAAGGACGACAAGACCCTATAAAGCTTTATTTA--T-ATATTTTTATTTACTTCAAT-AGAAAAATAC-AAATCTATAAATTTTATTGGGGCGATAA-ATAAACAAACA-TTATTAATTATAACGT-CTTTGACGAAACTTATAGAACGTTTGTAAAAA--CTTATAACAAGTTACTTTAGGGATAACAGCATAATTTCTTTTAAGAGTTCCTATCGACAAAGAAGATTATGACCTCGATGTTGAATTGAGTTACT-CCTTTTAAGCAGCCCTAAAAGGT-AGAAGTCTGTTCGACTTTTAATTACTC???????????????????????????????????????????????????????????????????????????????????????????????????????????????????????????????????????????????????????????????ACTTGGAAACTAAACCTTGATTAGTAGGAGATA-TATTTCTGAAAATTAAAAAGTTTGGCGGCTTTTAGAG-TAATCAGGGGAATTTGTATCGTTATCGTAACTACGCGCTATACCTTACTTAGCTT-TAGCTTGTATACCGCCGCCT-AAGTAGTCTTAGCAGAGAAA-AACTATAATTA---GCTATGGAAACGTCAGGTCATGGTGCAGC-ATAGCTAAGATGATTACAAATTA-CAATTTATATCTAATTTGGACTTAAAATTAAA-ATTTTAACGAAATAGG-ACTTGTAAGTAATTACTAAGTT-AGAA-TAGAGT??????????-????????????????????????????????TTTTTTACACTTCATTTTACCCTTCCTTTTATCCTATTAGCATTAGTTGTAATCCATATCCTGTATCTACACCAAACAGGCTCTAATAACCCCCTAGGGTTATCCTCAGAAGAAGATAAAATCCCATTTTCCCCTTATTATATTATAAAGGATATTGTAGGGTTTATTATCATAATAACGATCTTAATACTAATTACTCTTCTAGACCCCTACCTACTAGGAGACCCAGAAAATTTTAATCCAGCAAACCCACTTAGAACCCCTACTCATATTCAGCCCGAATGATACTTCCTCTTATTATCCGGACAGAATTAGGTCAACCAGGGAGTTTTATTGGAGATGATCAGATTTATAATGTAGTTGTAACAGCTCATGCTTTTGTTATAATTTTTTTTATAGTTATACCCATTATAATTGGAGGATTTGGAAATTGGCTTGTGCCTTTAATATTAGGGGCTCCTGATATAGCCTTCCCACGTATAAATAATATAAGGTTTTGATTATTGCCTCCTTCCTTAGTATTATTGCTTAGAAGAGGTCTTGTAGAGAGGGGAGTAGGCACAGGGTGGACTGTCTATCCTCCTTTAGCAAGAGGAATTGCCCATAGAGGTGCATCTGTAGATTTAGGTATTTTTTCATTACATTTAGCTGGGGCCTCTTCAATTTTAGGGGCTGTAAATTTTATCTCTACTTGTATTAATATACGTACCCCTGGGATAAAATTAGATCGTATGCCTTTATTTGTTTGATCAGTTTTGATTACAGCTGTTCTTTTACTTCTATCTCTCCCTGTATTAGCCGGAGCTATTACAATACTGC?????????????????????????????????????????????????????????????????????????????
marcuzzii_Cayo_Coco_Tmar_1     ??????????????????????????????????????????????????????????????????????????????????????????????????????????????GAAGATTTGACGAAAATTTCCCTGTCTCGATTTATTTGCAAAAAAATTA-ACCAAAAGGTTAAAAGGCCTTTATAGCTTAAGGGGACGATAAGACCCTATAAAACTTTATTTA--TAACCTTTATTTATTTTACAGA-AACA-AAATA-CGAATTATAAATTTTGCTGGGGCGACAA-AAAACTTAACA-TTCTTTAACCAAACGT-AATGAACGAAATTTAACCAACATTA-TTTTAGACTTAAAAACAAGTTACTTTAGGGATAACAGCATAATTTCTTTTTAGAGCCCCTATCGACAAAGAAGATTATGACCTCGATGTTGAATTGAGTACCT-CCTTCTAAGCAGCCTTAGAAGGT-AGAA????????????????????????????????????????????????????????????????????????????????????ATCCTTGAAATAGAGGTAAAATTCTGCATTCAAAGGAATTCA--AACCTAA--ACTCTAAATCCATGGAGATAAAA-AAGGATTAGATACCCTTCTATACTTGGAAACCCACCTCTAATTAGTAAGAGTTA-TCATTCCGAAATTTAAAAAGTTTGGCGGCTTCTAGTA-TAACCAGGGGAATTTGTGCCTTTATCGTCAATACGCGTTACACCTTACTTAACTC-CAGCTTGTATACCGCCGTCT-AAATTCTTTTATTAAAAAGA-AATTTCAACCA---GGAATGAAAACGCCAGGCCATGGTGCAGC-ATAGTTAAGGAGGCCACAAATTA-CATTTTACTTAGAACTGAATCTTAAGCTAAAC-ACTTGAGTGAAAGTGG-ACTTGCAAGTAATTACTGA-TT-AGAA-TACAGT-AATAAATCTAAACCTAGAAGTGTACATATCGCCCGTCACTCT????????????????????????????????????????????????????????????????????????????????????????????????????????????????????????????????????????????????????????????????????????????????????????????????????????????????????????????????????????????????????????????????????????????????????????????????????????ATTATTCGAACTGAATTAGGGCAGCCTGGCAGGTTTATTGGGGATGATCAGATCTACAATGTTGTAGTAACGGCTCACGCTTTTGTTATAATTTTTTTTATAGTTATACCCATTATGATTGGAGGGTTTGGAAATTGATTAGTGCCTTTAATGTTGGGGGCTCCTGATATGGCTTTCCCACGGATAAATAATATAAGGTTTTGGTTATTACCTCCTTCTTTAGTTCTTTTGCTTAGAAGAGGTCTAGTAGAGAGAGGGGTTGGTACTGGGTGAACGGTGTATCCTCCCTTAGCGAGAGGTATTGCACATAGAGGGGCTTCTGTAGATTTAGGTATTTTTTCTTTACACTTAGCGGGGGCTTCGTCTATTTTAGGAGCGGTGAATTTTATTTCTACCTGCATTAATATACGTGCACCTGGTATAAAGTTAGATCGTATACCCTTATTTGTGTGGTCCGTTTTAATTACAGCTGTTTTATTACTAC????????????????????????????????????????????????????????????????????????????????????????????????????????????????????
marcuzzii_Pinar_del_Rio_Tmar_2 ??????????????????????????????????????????????????????????????????????????????????????????????????????????????GAAGATTTGACGAAAGTTTCCCTGTCTCGATTTATTTGCAAAAAAATTA-ACCGAAAGGTTAAAAGGCCTTTATAGTTTAAGGGGACGATAAGACCCTATAAAACTTTATTTA--TAACCTTTATTTATTTTATAGA-AACA-AAATA-CGAATTATAAATTTTGCTGGGGCGGCAA-AAAACTTAACA-TTCTTTAACCAAACGT-AATGAACGAAATTTAACCAACATTA-TTTTAGACTCAAAAACAAGTTACTTTAGGGATAACAGCATAATTTCTTTTTAGAGCCCCTATCGACAAAGAAGATTATGACCTCGATGTTGAATTGAGTACCT-CCTTCTAAGCAGCCTTAAAAGGT-AGAA????????????????????????????????????????????????????????????????????????????????????ATCCTTGAAATAGAGGTAAAATTCTGCATTCAAAGGAATTCA--AACCTAA--ACTCTAAATCCATGGGAATAAAA-AAGGATTAGATACCCTTCTATACTTGGAAACCCACCTCTAATTAGTAAGAGTTA-TCATTCCGAAATTTAAAAAGTTTGGCGGCTTCTAGTA-TAACCAGGGGAATTTGTGCCTTTATCGTCAATACGCGTTACACCTTACTTAACTC-CAGCTTGTATACCGCCGTCT-AAATTCTTTTATTAAAAAGA-AATTTCAACCA---GAAATAAAAACGCCAGGCCATGGTGCAGC-ATAGTTAAGGAGGTCACAAATTA-CATTTTACTTAGAACTGAATCTTAAGCTAAAT-ACTTAAGTGAAAGTGG-ACTTGTAAGTAATTACTGA-TT-AGAA-TACAGT-AGTAAATCTAAACCTAGAAGTGTACATATCGCCCGTCACTCTTTTTTTACATTACATTTTTTACTCCCCTTTATCTTACTAGCTATAGTAGTAATCCATATCCTTTATCTCCACCAATCAGGCTCTAACAACCCCCTTGGACTCACCTCCCAAGAAGATAAAATCCCATTCTCCCCTTATTACATTATAAAAGATCTAACTGGGTTTACCGTCCTAATACTAATCCTAATCTCAGTTACCTTATTAGACCCTTATCTTCTAGGAGACCCAGAAAATTTTAACCCAGCCAACCCTCTAAGAACACCCACCCATATCCAACCCGAATGGGACTTCCTTTTATTATTCGAACTGAATTAGGACAGCCTGGCAGGTTTATTGGGGATGATCAGATCTACAATGTTGTAGTAACGGCTCACGCTTTTGTTATAATTTTTTTTATAGTTATACCCATTATGATTGGGGGGTTTGGAAATTGATTAGTGCCTTTAATGTTGGGGGCTCCTGATATGGCTTTCCCACGGATAAATAACATAAGGTTTTGGCTATTACCTCCTTCTTTAGTTCTTTTGCTTAGAAGAGGTCTAGTAGAGAGAGGGGTTGGTACTGGATGAACGGTGTATCCTCCCTTAGCGAGGGGTATTGCACATAGAGGGGCTTCTGTGGATTTGGGTATTTTTTCTTTACATTTAGCGGGGGCTTCGTCTATTTTAGGAGCGGTAAATTTTATCTCTACCTGCATTAATATACGTGCACCTGGTATAAAGTTAGATCGTATGCCCCTATTTGTGTGGTCCGTTTTAATTACAGCTGTTTTATTGTTACTTTCTCTGCCTGTATTGGCCGGAGCTATTACTATACTTCTTACGGATCGAAATTTGAATACTTCCTTTTTTGACCC????????????????????????????????????????
Mazatlan_578_1                 ??????????????????????????????????????????ATGGCCGCAGTACCCTAACTGTGCTAAGGTAGCATAATAATTTGCCTTTTAATTAAAGG-CTAGTATGAAAGATTTGACGAAAGAATATCTATCTCAGCTTATT-AAAAAAAAATTA-ACTTGAGAGTTAAAAGGCTCTCATATCCTAAGGGGACGACAAGACCCTATAAAGCTTTATTTA--T-ATATTTTTATTTACTTCAAT-A-AAAAATAC-AAATTTATAAATTTTATTGGGGCGATAA-ATAAACAAACA-TTATTAATTACAACGT-TTTTAACGAAATTTATAGAACGTTTATAAAAA--CTTATAACAAGTTACTTTAGGGATAACAGCATAATTTCTTTTAAAAGTTCCTATCGACAAAGAAGATTATGACCTCGATGTTGAATTGAGTTACT-CCTTTTAAGCAGCCCTAAAAGGT-AGAA??????????????????????????????????????????????????????????????????????????????????????????????????????????????????????????????????????????????????????????????????????????????????????ACTTGGAAACTAAACCTTGATTAGTAGGAGCTA-TATTTCTGAAAATTAAAAAGTTTGGCGGCTTTTAGAG-TAATCAGGGGAATTTGTATCGTTATCGTAACTACGCGTTATACCTTACTTGGCTA-CAGCTTGTATACCGCCGCCT-AAGTAGTCTTAGCAGAGAAA-AACTATAATTA---GCTATAAAGACGTCAGGTCATGGTGCAGC-ATAGCTAAGGTGATTACAAATTA-CAATTTATATCTAAGTTGGACTTAAAATTAAA-ATTTTAGCGAAATAGG-A?????????????????????-????-????????????????-????????????????????????????????TTTTTTACACTTCATTTTACTCTTCCTTTTGTTCTTTTAGCACTGGTTGTAATCCATATCCTATACCTACATCAAACAGGCTCCAATAACCCCTTAGGGTTTACCTCAGAAGAAGATAAAATCCCATTTTCTCCTTACTATATCGTTAAAGACATTGTAGGATTTATTATTATAGTAATAATCTTAATACTAATTACTCTACTAGATCCTTATTTACTAGGAGACCCAGAAAATTTCAACCCAGCAAACCCACTTAGAACCCCTACGCATATCCAGCCCGAATGATACTTCCTCTTATTATTCGGACGGAGTTAGGTCAACCAGGAAGTTTTATTGGGGATGACCAGATTTATAATGTAGTTGTAACAGCCCATGCTTTTGTTATAATTTTCTTTATAGTTATACCCATTATAATTGGAGGGTTTGGGAATTGGCTTGTGCCTTTAATAGTAGGGGCTCCTGATATAGCTTTTCCTCGTATAAATAATATAAGGTTTTGGTTATTACCTCCTTCTTTAGTATTATTACTTAGAAGAGGACTTGTAGAAAGGGGAGTGGGTACAGGATGAACTGTTTATCCTCCTCTAGCAAGAGGGATTGCCCATAGAGGTGCATCTGTAGATTTAGGAATCTTTTCATTACATTTAGCTGGAGCTTCTTCGATTTTAGGAGCTGTAAATTTTATTTCTACTTGTATTAATATACGCACCCCAGGAATAAAATTAGATCGTATACCTTTGTTTGTTTGATCAGTTTTGATTACAGCTGTTCTTTTACTTTTATCTTTACCTGTATT????????????????????????????????????????????????????????????????????????????????????????????????????
Michoacan_427_3                ???????????????????????????????????????????TGGCCGCAGTACCCTAACTGTGCTAAGGTAGCATAATAATTTGCCTTTTAATTAGAGG-CTAGTATGAAAGATTTGACGAAAGAATATCTCTCTCAGCTTATC-AAAAAAAAATTA-ACCTGAAAGTTAAAAGGCTTTCATATCCTAAAAGGACGACAAGACCCTATAAAGCTTTATTTA--T-ATATTTTTATTTACTTCAAT-AGAAAAATAC-AAATCTATAAATTTTATTGGGGCGATAA-ATAAACAAACA-TTATTAATTATAACGT-CTTTGACGAAACTTATAGAACGTTTGTAAAAA--CTTATAACAAGTTACTTTAGGGATAACAGCATAATTTCTTTTAAGAGTTCCTATCGACAAAGAAGATTATGACCTCGATGTTGAATTGAGTTACT-CCTTTTAAGCAGCCCTAAAAGGT-AGAA??????????????????????????????????????????????????????????????????????????????????????????????????????????????????????????????????????????????????????????????????????????????????????ACTTGGAAACTAAACCTTGATTAGTAGGAGATA-TATTTCTGAAAATTAAAAAGTTTGGCGGCTTTTAGAG-TAATCAGGGGAATTTGTATCGTTATCGTAACTACGCGCTATACCTTACTTAGCTT-TAGCTTGTATACCGCCGCCT-AAGTAGTCTTAGCAGAGAAA-AACTATAATTA---GCTATGGAAACGTCAGGTCATGGTGCAGC-ATAGCTAAGATGATTACAAATTA-CAATTTATATCTAATTTGGACTTAAAATTAAA-ATTTTAACGAAATAGG-ACTTGTAAGTAATTA???????-????-????????????????-????????????????????????????????TTTTTTACACTTCATTTTACCCTTCCTTTTATCCTATTAGCATTAGTTGTAATCCATATCCTGTATCTACACCAAACAGGCTCTAATAACCCCTTAGGATTATCCTCAGAAGAAGATAAAATCCCATTTTCCCCTTACTATATTATAAAAGATATTGTAGGGTTTACTATCATAATAACGATCTTAATACTAGTTACTCTTCTAGACCCCTACCTACTAGGAGACCCAGAAAATTTTAATCCAGCAAACCCACTTAGAACCCCTACTCATATTCAGCCCGAATGATACTTCCTCTTATTATTCGGACAGAATTAGGTCAACCAGGGAGTTTTATTGGAGATGATCAGATTTATAATGTAGTTGTAACAGCTCATGCTTTTGTTATAATTTTTTTTATAGTTATACCCATTATAATTGGAGGATTTGGAAATTGGCTTGTGCCTTTAATATTAGGGGCTCCTGATATAGCCTTCCCACGTATAAATAATATAAGGTTTTGATTGTTGCCTCCTTCCTTAGTATTATTGCTTAGAAGAGGTCTTGTAGAGAGAGGAGTAGGCACAGGGTGGACTGTCTATCCTCCTCTAGCAAGGGGAATTGCCCATAGAGGTGCATCTGTAGATTTAGGTATTTTTTCATTACATTTAGCTGGGGCTTCTTCAATTTTAGGGGCTGTAAATTTTATCTCTACTTGTATTAATATACGTACCCCTGGGATAAAATTAGATCGTATGCCTTTATTTGTTTGATCAGTTTTGATTACAGCTGTTCTTTTACTTCTATCTCTCCCTGTATTAGCCGGAGCTATTACAATACTGCTTACTGATCGCAATCTAAATACCTCTTTTTTTGACCCTAGAGGAGGAGGAGATCCTGTATTATATCAACATTTATTT
minor_Tm_1_Seychelles          ?????????????????????????????????????????????????????ATATTGACTGTGCTAAGGTAGCATAATAATTTGCCTTTTAATTGAAGG-CTAGAATGAATGGCTTGACGAGAAATAAGCTGTCTTATTTTATA-ACAATGAATTTT-ACGTAAGAGTTAAAAGGCTCTTATTCTCTAAAGGGACGATAAGACCCTATAAAGCTTTACTCA--A-TAAGGTTTAATAAAATAAAG--GACCAGCTA-AATTATATGAGTTATGCTGGGGCGGCAG-ATAGTAAAACA-CTATTGGAAAGAACAT-GTTGAATGGAGTTAATGTAACGTTGGTTCAAAACTAAATAATAAGCTACTTTAGGGATAACAGCACAATTATTTCAGAGAGCTCTTATCGGCGAAATAGATTGTGACCTCGATGTTGGATTAA??????????????????????????????????????????????????????????????????????????????????????????????????????????????????????????????????????????????????????????????????????????????????????????????????????????????????????????????????????????????????????????????????????????????????????????????????????????????????????????????????????????????????????????????????????????????????????????????????????????????????????????????????????????????????????????????????????????????????????????????????????????????????????????????????????????????????????????????????????????????????????????????????????????????????????????????????????????????????????????????????????????????????????????????????????????????????????????????????????????????????????????????????????????????????????????????????????????????????????????????????????????????????????????????????????????????????????????????????????????????????????????????????????????????????????????????????????????????????????????????????????????????????????????????????????????????????????????????????????????????????????????????????????????????????????????????????????????????????????????????????????????????????????????????????????????????????????????????????????????????????????????????????????????????????????????????????????????????????????????????????????????????????????????????????????????????????????????????????????????????????????????????????????????????????????????????????????????????????????????????????????????????????????????????????????
neozelanicus_New_Zealand_Tnz_1 ???????????????????????????????????????????????????????????????????????????????????????????????????????????????GCGATCTGACGAAAAATTAACTGTCCCCTTTTATTATAAGTAAAATTA-ACTTGAGAGTAAAAAGGCTCTCATCCTCTAAAGGGACGATAAGACCCTATAAAGCTTAACCTA----AATATCTCAAATTCATTAAG--TAAAAATTG-ACACTCGTGGGTTTAACTGGGGCGGTTA-GTAATAAAACA-TTACTTGAAATAACGT-TTTAGACGAAAAATAATAAACTTATCTTTTAAAATTAAGACTAAGTTACTTTAGGGATAACAGCGTAATAATCCTAGAAAGATCATATTGACAGGATGTGTTACGACCTCGATGTTGAATTGAATACCT--CCTTTGAGCAGCATCAAAGGGA-AGAA????????????????????????????????????????????????????????????????????????????????????TCTAAAAGGGCGAGGGTAAAATTCAGTTCTTTAAGGAATTAT--AGCAATGATACTTTATATCCATGATAATAAAG-GAGGATTAGATACCCTGTTATACTTGGGTAAACAACTTTAAGTAGTAGGGTCTA-T-TTACTGAAATTTAAAAGGTTTGGCGGCTTTTAGAA-TAATCAGGGGAATTTGTGGTGTAATCGTCAGTACGCGTTTCACCTTACTTAATTA-TGACTTGTATACCGCCGTCT-AAGGCGGCTCGGAAGGGTCGTAACTTAAACTA---GATATAAGAACGTCAGGTCATGGTGCAGT-TTAGTTAAGTAATACACAAATTA-CATTTAAATAATA-AGCGGATTTAAATTTTAAAATTTTAATAAAGATGG-ATTTGTAAGTAATTA-AGGGTT-AGAA-TTCCTT-AATGAATTTAAAACTAGAAGTGTACATATCGCCCGTCGCTCTTTCTTTACTTTACACTTTACACTTCCTTTTGTTTTATTAGCTATAGTTATCATTCATATTTTATACCTTCACCAAACGGGTTCTAATAACCCATTAGGGCTCAATTCCCAAGAAGATAAAGTACCTTTCTCTCCTTATTTTATTTTTAAAGATCTAGTAGGGTTTACACTAATGCTAACTATTTTAATAACAATTGTTTTGCTTTACCCTTATCTACTAGGAGATCCTGAAAACTTTAATCCTGCTAACCCTCTTAGTACTCCTACTCACATTCAGCCCGAATGATACTTCCTCTTATTATTCGCACCGAATTGGGACAACCAGGCAGTTTTATTGGAGATGATCAAATTTACAACGTTATTGTCACAGCTCATGCTTTTGTAATAATTTTTTTTATAGTAATACCTATTATAATTGGGGGATTTGGTAATTGATTACTTCCTCTAATACTAGGAGCTCCTGATATGGCATTTCCTCGTATAAATAATATAAGATTTTGGTTACTTCCTCCATCACTCACTCTCTTACTAAGTAGAGGTTTAGTTGAAAGAGGGGTAGGAACTGGATGAACTGTTTATCCTCCTCTTGCTAGAGGTATTGCTCACAGTGGAGCTTCAGTGGACCTTGGGATTTTTTCTCTCCATTTAGCAGGAGCTTCGTCTATTTTAGGAGCAGTAAATTTTATTTCAACTTGTATTAATATGCGATCTCCTGGTATAAAATTGGATCGAATACCTCTTTTCGTATGGTCTGTACTAATTACTGCTATTTTGTTACTTTTATCCCTCCCTGTTTTA???????????????????????????????????????????????????????????????????????????????????????????????????
niveus_Puerto_Rico_28_1        ??????????????????????????????????????????????????????????????????????????????????????????????????????????????GAGGATTTGACGAGAGAATTTCTGTCTCGGCTTATT-AAGAAAAAATTA-ACCTAAAGGTTAAAAGGCCTTTATTTACTAAAAGGACGACAAGACCCTATAAAGCTTTATTTA--A-ATATTTTTGTTTATTTTAAG-G-AAAAAATA-CAAATTATAAATTTTATTGGGGCGATAA-ATAAATAAACA-CTATTAATTAAAACGT-TTTTGACGAAATTTATAAAACATTT-TTAAAAAATTAACAACAAGTTACTTTAGGGATAACAGCATAATTTCTTTTTAGAGCTCCTATCGACAGAGAAGATTATGACCTCGATGTTGAATTGAGTTACT-TCCTCTAAGCAGCCTTAGAGGAT-AGAA????????????????????????????????????????????????????????????????????????????????????ATCCTTAAGATAGAGGTAAAATTCTAAACTTAAAGATATATG--ACC-ATACTACTTTAAATCCATGACTATAAAA-AAGGATTAGATACCCTTCTATACTTGGAAACTAAGCCTTAAATAGTAAGAGTTA-TACTTCTGAAATTTAAAAAGTTTGGCGGCTTTTAGAA-AAATCAGGGGAATTTGTATCATTATCGTCAACACGCGCTAAACCTTACTTAACTT-TAGTTTGTATACCGCCGCCT-AAGTATTCTTTATAGAGAAA-GACTACAATTA---TTTATAAGTACGTCAGGCCATGGTGCAGC-ATAGTTAAGAAGATTACAAATTA-CAATTTAAATCTAATTGGAGTTAAAGTTAAAA-ATTTTAATGAAAGAGG-ACTTGTAAGTAATTACT-AGTT-AGAA-TAGAGT-AATAAATTTAAAACTAAAAGTGTACATATCGCCCGTCACTCTTTTTTTACGCTTCATTTTACCCTTCCTTTTATCCTTCTGGCCATAGTTGTGATTCATATCCTCTATTTGCATCAAACAGGATCCAATAATCCTTTAGGAATTTCTGCAGAAGAAGATAAAATTCCATTTTCTCCATACTATATTATAAAAGATATTGTAGGGTTTATTATCATTGTAATGATTTTAATATTGATTACCCTTATAGACCCTTATCTTCTAGGAGACCCTGAAAATTTCAACCCAGCAAATCCACTTAGAACTCCCACTCATATTCAGCCCGAATGATACTTCCTCTTATTATTCGAACGGAGTTAGGACAGCCAGGAAGTTTTATTGGAGATGATCAAATTTATAATGTTATTGTAACAGCCCACGCCTTTGTTATAATTTTTTTTATAGTAATACCAATTATAATTGGTGGATTTGGAAATTGACTTGTTCCTTTGATATTAGGAGCTCCTGATATAGCTTTCCCTCGAATAAATAATATAAGGTTTTGGCTACTACCTCCATCTTTAGTTTTATTACTTAGAAGTGGTCTTGTGGAAAGAGGCGTAGGAACAGGATGAACTGTTTACCCTCCTTTAGCAAGAGGTATTGCACATAGAGGGGCTTCTGTAGATTTAGGTATTTTTTCGCTACATCTAGCTGGAGCTTCCTCAATTTTAGGAGCTGTAAATTTTATCTCTACTTGTATCAATATACGAACTCCAGGAATAAAATTAGATCGTATACCTTTATTTGTTTGATCTGTACTAATTACTGCTGTACTATTGCTTTTATCCCTACCTGTATTAGCTGGGGCTATTACAATACTACTAACAGATCGTAATTTAAACACTTCTTTCTTTGATCCTAGAGGAGGGGGCGACCCTGTGC?????????????????
opercularis_Sulawesi_To_1      ?????????????????????????????????????????????????????ATATTGACTGTGCTAAGGTAGCATAATAATTTGTCTTTTGATTGGGGA-CTAGTATGAAGGATTCGACGAGAGATTGACTGTCTTAAAATACG-ATAGTAAATTTT-ACTTAAAGGTAAAAAGGCCTTTATTTTCTAAAGGGACGATAAGACCCTATAAAGCTTCACTCA--C-AAAAGGTTGGGTTATTTAAG--GCTTAACTA-ATTTATATGAGTTATGCTGGGGCGGCAA-GTAGTAAAACA-CTTTTTGTAAAAACGA-GTTGATCGAAACTAAAA-AACGTTGATTCAAAACTCAAAAACAAGTTACTTTAGGGATAACAGCGTAATTCTTTCTGAAAGACCTTATTGGCGGAAGAGATTACGACCTCGATGTTGGATTAA??????????????????????????????????????????????????????????????????????????????????????????????????????????????????????????????????????????????????????????????????????????????????????????????????????????????????????????????????????????????????????????????????????????????????????????????????????????????????????????????????????????????????????????????????????????????????????????????????????????????????????????????????????????????????????????????????????????????????????????????????????????????????????????????????????????????????????????????????????????????????????????????????????TTTTTTACGCTTCATTTTACCCTACCGTTTATTTTAGCAGCTATGGTAATTATCCATATTTTATATCTCCATCAGACTGGCTCTAATAACCCCCTTGGTTATTCTTCACAAGAGCATAAGATTCCATTTTCGCCTTATTTCATTATAAAGGATTTAGTAGGGTTTGTATTAATAGTAATTGCTCTTACTGTTATTGTTCTACTCAGGCCTTACCTATTAGGGGATCCTGAAAATTTTAACCCAGCTAACCCTTTGAGAACACCAACTCATATCCAACCCGAATGGTACTTCCTCTT????????????????????????????????????????????????????????????????????????????????????????????????????????????????????????????????????????????????????????????????????????????????????????????????????????????????????????????????????????????????????????????????????????????????????????????????????????????????????????????????????????????????????????????????????????????????????????????????????????????????????????????????????????????????????????????????????????????????????????????????????????????????????????????????????????????????????????????????????????????????????????????????????????????????????????
opercularis_Australia_To_2     ?????????????????????????????????????????????????????ATATTGACTGTGCTAAGGTAGCATAATAATTTGTCTTTTAATTGGAGG-CTGGAATGAAGGATTCGACGAGAGATGTACTGTCTTAGAGGGTA-ACAATGAACTTT-ACTTAAAGGTAAGAAGGCCTTTATTTTCTAAAGGGACGATAAGACCCTATAAAGCTTTACTTA--A-ACAAAATTGAGTTTATAAAG--GCTTGATTA-ATTTGTATGAGTTATGCTGGGGTGGCAA-GAAATGAAACG-GTTTTTATGACAACGA-GTTGGGCGGATATGATA-AACGTTAACTTAAAACTTAATAACAAGTTACTTTAGGGATAACAGCGTAATTCTTTTTGAAAGACCCTATTGGCGAAAGAGATTGCGACCTCGATGTTGAATTGAATAACT-AACTTTGGGCAGCACTAAAGAAGTAGGA???????????????????????????????????????????????????????????????????????????????????????????????????????????????????????????????????????????????????????????????????????????????????????????????????????????????????????????????????????????????????????????????????????????????????????????????????????????????????????????????????????????????????????????????????????????????????????????????????????????????????????????????????????????????????????????????????????????????????????????????????????????????????????????????????????????????????????????????????TTTTTTACTCTACATTTTACTCTTCCTTTTATCTTAGCAGCTATGGTAGTTATTCATATTCTGTATCTTCACCAAACTGGCTCTAACAACCCTCTCGGTTACTCGTCTCAGGAACATAAAATTCCATTTTCACCTTATTTCATCATAAAAGATTTAGTAGGGTTTGTACTAATATTAATTGCCCTTATCATCATTGTTTTGCTTAGTCCTTATTTGTTAGGGGATCCTGAAAATTTCAATCCTGCCAACCCTCTTAGGACACCTACCCATATTCAACCCGAATGGTACTTCCTCTTATTATCCGTACAGAATTAGGCCAACCTGGTAGATTTATTGGTGACGACCAAATTTACAATGTAGTTGTAACAGCCCATGCCTTTGTAATAATCTTCTTTATAGTAATACCAATTATAATTGGGGGGTTTGGAAATTGATTAGTTCCTTTGATACTAGGAGCTCCTGATATAGCTTTCCCTCGAATAAACAATATAAGATTCTGGCTCCTCCCTCCTTCCTTAGCCTTATTACTTAGCAGGGGTTTAATTGAAAGAGGAGTTGGCACAGGATGAACTGTCTACCCCCCTCTTGCCAGAGGCATTGCTCACAGAGGGGCCTCAGTTGATTTAGGAATTTTCTCTTTACATCTAGCAGGTGCCTCCTCTATTCTAGGAGCTGTAAATTTTATCTCTACTTGTATCAACATACGTGCTCCAGGAATAAAACCCGACCGCATACCTCTTTTTGTGTGGTCCGTAGTAATTACAGCCATCTTACTCCTGTTATCCCTGCCTGTACTAGCAGGAGCTATTACTATACTTTTAACAGACCGTAATTTAAATACATCCTTTTTTGATCCCAG?????????????????????????????????????
ponticus_Greece_27_2           ??????????????????????????????????????????????????????????????????????????????????TTTGCCTTTTAATTGGAGG-CTGGAATGAAAGATCTGACGAGAAGATAACTGTCTTGGTTCGTT-TTAAATAAATTA-ACTTAGAAGTAAAAAGGCTTCTATGTATTTAAGGGACGATAAGACCCTATAAAGCTTTATTTA--T-GGTTACTGGTTTGTTTTAAG-GAAAGAGCAA-GTATATGTAAATTTTGCTGGGGCGGCAA-GTGACTAAACT-TCACTGATTATAACAC-TTTGTGTGAATACGATCTAGCGTTGTGTCAAACATTTAAAACAAGTTACTTTAGGGATAACAGCACAATTTTCTTATAGAGTCCTTATCGACAGGAAAGATTGTGACCTCGATGTTGAATTGAGTTTCT-CCCACTAAGCAGCCATAGTGGAT-AGGAGTCTGTTCGACTTTTAATTACTC?????????????????????????????????????????????????????????????ACTTTGAAAACTGAGGTAAAATTCTGCGTTTTAAAAGGTCGA--AGGTACC-AACTCTAAATTCATGACTATAAAA-AAGGATTAGATACCCTTCTATACTTGAAAATTGGACTTTAAGTAGTAAAAATTA-TATTTTTGAAATTTAAAGGGTTTGGCGGCTTCTGGAA-TGATCAGGGGAGTTTGTATTTTAATCGACAGTACGCGTTAGACCTTGCTTGACTT-ATGTTTGTATACCGCCGTCT-AAACACCCTCAGAAGAGTTC-AGTTGGAATCATTTAATGTGTGAACGTCAGGTCATGGTGCAGCAATAGTTAAGATAATCACAAACTA-CATTTTAAAAAGCA-TTGGAGTCAAGTTTAAA-AGTTTGGTGAAAATGG-ACTTGTAAGTAATTATTGGATT-AGAA-TACAGT-AATGAATTTAAAACCAGAAGTGTACATATCGCCCGTCGCTCTTTTTTTACCCTGCATTTTACCCTTCCTTTTGTCCTGCTTGCTTTGGTTGTGGTCCATATTTTGTACTTGCACCAATCAGGCTCTAATAACCCCTTAGGTCTATCTTCTCAAGAAGATAAAATCCCATTTTCTCCTTACTACATCATAAAAGATGTGGTAGGGTTTAGGGTAATGGTGTTAATTTTAACCGCTGTCACCTTATTGGCCCCGTACTGATTAGGGGATCCTGAGAATTTTATCCCAGCGAACCCGCTGAGCACCCCTACTCATATCCAGCCCGAATGATACTTCCTCTTATTATCCGTACAGAGCTAGGTCAACCTGGGAGATTTATCGGTGACGATCAGATTTACAACGTTGTAGTCACAGCACATGCTTTTGTAATAATTTTTTTTATAGTCATACCTATTATAATTGGAGGGTTCGGGAATTGGTTAGTGCCTTTGATGCTAGGGGCGCCTGATATGGCCTTTCCTCGGATAAATAATATAAGATTTTGATTGCTGCCACCTTCTTTAGTTTTACTTTTGAGCAGAGGTTTGGTGGAAAGAGGAGTAGGAACAGGATGGACGGTTTACCCTCCTTTGGCAAGAGGTATTGCTCACAGAGGAGCTTCAGTAGACTTAGGGATTTTTTCACTACATTTAGCAGGGGCCTCTTCTATTTTAGGGGCAGTTAATTTTATCTCCACCTGCATCAACATACGAGCCCCCGGTATAAAATTAGACCGAATGCCACTTTTCGTTTGGTCTGTTTTGGTCACAGCTGTGC?????????????????????????????????????????????????????????????????????????????????????????????????????????????????????????????
ponticus_Portugal_428_1        CTCCAAAGAGACTTTTGGTAGAATCTGCCCAATGAGTGTTAAATGGCCGCAGTATATTGACTGTGCTAAGGTAGCATAATAATTTGCCTTTTAATTGGAGG-CTGGAATGAAAGATCTGACGAGAGGATAACTGTCTTGGTTCGCT-TTAAATAAATTG-ACTTAGAAGTAAAAAGGCTTCTATGTATTTAAGGGACGATAAGACCCTATAAAGCTTTATTTA--T-GGTTACTGGTCTGTTTTAAG-GAAAGAGCAA-GTATATGTAAATTTTGCTGGGGCGGCAA-ATGACTAAACT-TCATTGATTATAACAC-CTTGCGTGAATACGATCTAGCGTTGTGTCAAACATTCAAAACAAGTTACTTTAGGGATAACAGCACAATTTTCTTATAGAGTCCTTATCGACAGGAAAGATTGTGACCTCGATGTTGAATTGAGTTTCT-CCCACTAAGCAACCATAGCGGGT-AGGA????????????????????????????????????????????????????????????????????????????????????ACTTTGAAAACTGAGGTAAAATTCTGCGTTTTAGAAGTTTGA--AAGCACT-AACTCTAAATTCATGACTATAAAA-AAGGATTAGATACCCTTCTATACTTGAAAACCGAACTTTAAGTAGTAAAAATTA-TATTTTTGAAATTTAAAGGGTTTGGCGGCTTCTGGAA-TGATCAGGGGAGTTTGTGTTTTAATCGACAGTACGCGTTAGACCTTGCTTGACTT-ATGTTTGTATACCGCCGTCT-AAACACCCTCAGAAGAGTTC-AGTTGGGATCA-TTAATGTGCGAACGTCAGGCCATGGTGCAGCAATAGTTAAGATAATCACAAACTA-CATTTTAAAAAGCA-TTGGAGTCAAGTTTAAA-AGTTTGGTGAAAATGG-ACTTGTAAGTAATTATCGGATT-AGAA-TACAGT-AATGAATTTAAAACTAGAAGTGTACATATCGCCCGTCGCTCTTTTTTTACCTTGCATTTTACCCTTCCTTTTGTCCTGCTTGCCTTGGTCGTGGTCCATATTTTATACTTGCATCAAACAGGCTCTAATAACCCCTTAGGTCTATCTTCTCAAGAAGATAAAATCCCGTTTTCTCCTTACTACATTATAAAAGATGTGGTAGGGTTTGGGGCAATGGTGTTAATTTTGACCGCTGTCACCTTGTTGGCCCCATACTGATTAGGGGATCCTGAAAATTTTATCCCAGCGAACCCGCTGAGCACCCCCACTCATATCCAGCCCGAATGATACTTCCTCTTATTATCCGCACAGAGCTAGGCCAACCTGGGAGATTTATCGGTGACGATCAAATTTACAACGTTGTAGTTACAGCACATGCTTTTGTAATAATTTTTTTTATAGTCATACCTATTATAATCGGAGGGTTTGGAAATTGGTTAGTGCCTTTGATACTGGGGGCCCCTGATATGGCCTTTCCCCGGATAAATAATATAAGATTCTGATTGCTACCACCTTCTTTAGTTTTACTTTTGAGCAGAGGTTTGGTGGAGAGAGGAGTAGGAACAGGATGGACGGTTTACCCTCCTTTGGCAAGGGGTATTGCTCACAGAGGAGCTTCAGTAGACTTAGGAATTTTTTCATTGCATTTAGCAGGGGCCTCTTCTATTTTAGGGGCAGTCAATTTTATCTCCACCTGTATCAACATACGAGCTCCCGGTATAAAACTAGACCGAATACCACTTTTCGTTTGGTCTGTCTTGGTCACAGCTGTGCTTTTACTATTATCTTTGCCTGTGTTGGCTGGGGCTATTACAATGCTGCTTACCGACCGAAACCTAAACACCTCTTTTTTTGACCCAAG?????????????????????????????????????
ponticus_Libya_Cyrenaica_Tp_1  ????????????????????????????????????????????????????????????????????????????????????????????????????????????GAGAAGATGTGACGAGAAGATAACTGTCTTGGTTTATT-GAAAATAAATTG-ACCTGGAAGTAAAAAGGCTTCTATGTGTTTAAGGGACGATAAGACCCTATAAAGCTTTATTTA--T-AGTCAGCGGTCTGTGTAAAG-GAAAGAGCAGCGGATGTATAAATTTTGCTGGGGCGGCAA-GTGACTGAACT-TCACTGGTTATAACAC-TTTGTGTGACTATAATTTAGCGTTGTCTCAAACATTTAAAACAAGTTACTTTAGGGATAACAGCACAATTTTCTTTTAGAGTTCCTATCGACAAGAAAGATTGTGACCTCGATGTTGAATTGAGTTTCT-TCTGCTAAGCAGCCATAGCGGAT-AGGA????????????????????????????????????????????????????????????????????????????????????ACTTTGAAACCTGAGGTAAAATTCCGTGTTTTAGAAG-TCAA--ACACATA-AACTCTAAATTCATGGCCATAAAA-AAGGATTAGATACCCTTTTATACTTGAAAATCAGACTTTAAGTAGTAAAAATTA-TATTTTTGAAATTTAAAGGGTTTGGCGGCTTTTAGAA-TGATCAGGGGAGTTTGTATTTTAATCGACAGTACGCGTTAGACCTTACTTGATTT-ATGTTTGTATACCGCCGTCT-AAACACCCTCAGCAGAGTTC-CGTTGGGATCA-CAAGCACGCGAACGTCAGGTCATGGTGCAGCAATAATCAAGGTAATCACAAACTA-CATTTTGTAAAGTA-TTGGAGTTGAAATTAAA-ATTTTAATGAAACCGG-ACTTGTAAGTAATTACTGGATT-AGAA-TACAGT-AATAAATTTAAAACTAAAAGTGTACATATCGCCCGTCGCTCTTTTTTCAGCCTGCACTTTACCCTCCCTTTTGTGTTGCTTGCTTTGGTTGTGATTCATATTTTATACTTGCACCAAACGGGCTCTAATAACCCTCTGGGCTTATCCTCTCAAGAGGATAAAATCCCATTTTCTCCTTATTATATCATGAAAGACGTGGTGGGGTTTGGGGTAATGGTGTTAATTTTAGTAATTGTCACTTTACTAGGGCCATACTGACTAGGGGACCCTGATAACTTCATCCCTGCCAACCCGCTAAGCACCCCTACCCATATCCAACCGGAATGATACTTCCTCTTATTATCCGCACAGAGTTAGGTCAACCTGGAAGGTTCATTGGTGACGATCAAATCTACAATGTTGTAGTTACAGCGCACGCTTTTGTAATAATTTTCTTTATAGTTATACCTATTATAATTGGGGGGTTTGGAAATTGATTGGTGCCTTTGATACTGGGGGCCCCTGACATGGCTTTCCCCCGGATAAATAATATAAGATTTTGATTGCTGCCTCCTTCTTTGGTCTTGCTTTTAAGCAGAGGTTTGGTAGAAAGAGGAGTGGGAACTGGGTGAACAGTCTACCCTCCCCTGGCAGGAGGTATTGCCCACAAAGGGGCTTCTGTAGACCTTGGGATCTTTTCATTGCATTTAGCAGGAGCTTCTTCTATTCTAGGGGCGGTAAATTTTATTTCCACTTGCATTAATATACGGACCCCTGGGATAAAATTAGATCGAATGCCACTTTTCGTTTGGTCTGTTTTAGTAACAGCTGTGCTTTTACTGCTATCCCTACCTGTTTTAGCAGGGGCA??????????????????????????????????????????????????????????????????????????????????????????
Puerta_del_Arco_69_4           ????????????????????????????????????????????GGCCGCAGTACCCTGACTGTGCTAAGGTAGCATAATAATTCGTCTTTTAATTAAAGG-CTAGTATGAATGATTTGACGAAAGAAAATCTGTCTTAGCTTATT-AAAAAAAAATTA-ACCTAGAAGTTAAAAGGCTTCTATTTCCTAAAGGGACGACAAGACCCTATAAAGCTTTATTTA--TAATATTTTTATTTATTTCAAT-AAAA-AATAC-AAATTTATAAATTCTATTGGGGCGATAG-ATAAATAAACA-TTATTAACTATAACGT-TTTTAACGAAATTTATAAAATGTTT-TTAAAA--CCTACAACAAGTTACTTTAGGGATAACAGCATAATTTCTTTTTAGAGTCCTTATCGACAAAGAAGATTATGACCTCGATGTTGAATTGAGTTACT-ATTTTTATGGAGATATAAAAAGT-AGAA??????????????????????????????????????????????????????????????????????????????????????????????????????????????????????????????????????????????????????????????????????????????????????ACTTGAAAACTAAACCTTGATTAGTAGGAGTTA-TA-TTCTGAAACTTAAAAAGTTTGGCGGCTTTTAATA-AACTCAGGGGAATTCGTATCATTATCGTCACTACGCGCTATACCTTACTTAGCTA-TAGTTTGTATACCGCCGTCT-AAGTAATCTCTGAACAGATT-GACTACAATTA---GCCATAAAAACGTCAGGCCATGGTGCAAC-ATAGCTAAGGTGATTACAAATTA-CAATTTATATACAATTTGGAGTTAAAATTAAA-ATTTTAATGAAATAGG-ACTTGTAAGTAATTACTAAAT??????-??????-?????????-????????????????????????????????TTTTTTACACTTCACTTTACTCTTCCTTTTATCCTTTTGGCAATAGTTGTGGTTCATATTTTATACCTGCATCAAACAGGCTCTAACAATCCATTAGGACTTACTTCAAATGAAGATAAAATTCCATTCTCTCCGTACTATATCGTAAAAGATATCGTAGGGTTTATTATTACAGTAATAGCCCTGATTTTAATTAGCCTATTAGACCCTTATTTACTAGGAGACCCTGAAAACTTTAATCCAGCTAATCCCCTTAGAACCCCTACTCATATTCAGCCCGAATGATACTTCCTCTTATTATCCGTACAGAGTTAGGGCAGCCAGGAAGTTTTATTGGAGATGATCAGATCTATAATGTAGTGGTAACAGCTCATGCTTTTGTTATAATTTTTTTTATAGTTATACCTATTATAATTGGAGGATTCGGAAATTGACTCGTACCTTTAATGCTAGGAGCCCCTGATATAGCTTTTCCTCGTATAAATAATATAAGATTTTGATTATTACCTCCTTCTTTAGTACTTCTACTGAGAAGAGGGCTTGTAGAGAGAGGAGTTGGAACAGGGTGGACTGTATACCCTCCTTTAGCAGCAGGAATTGCTCATAGAGGTGCTTCTGTAGACCTAGGTATTTTTTCATTACACTTAGCTGGAGCTTCTTCGATTCTAGGAGCTGTAAATTTTATCTCTACTTGTATTAATATGCGTACTCCTGGGATAAAACTAGATCGTATACCATTGTTTGTGTGATCTGTTTTGATTACAG???????????????????????????????????????????????????????????????????????????????????????????????????????????????????????????????????
Puerto_Libertad_76_13          ?????????????????????GATCTGCCCACTGAATATTAAATGGCCGCAGTACCCTGACTGTGCTAAGGTAGCATAATAATTCGTCTTTTAATTAAAGG-CTAGTATGAATGATTTGACGAAAGAAAATCTGTCTTAGCTTATT--AAAAAAAATTA-ACCTAGAAGTTAAAAGGCTTCTATTTCCTAAAGGGACGACAAGACCCTATAAAGCTTTATTTA--TAATATTTTTATTTACTTCAAT-AAAA-AATAT-AAATTTATAAATTCTATTGGGGCGATAG-ATAAATAAACA-TTATTGACTATAACGT-CTTTAACGAAATTTATAAAATGTTT-TTAAAA--TATACAACAAGTTACTTTAGGGATAACAGCATAATTTCTTTTTAGAGTCCTTATCGACAAAGAAGATTATGACCTCGATGTTGAATTGAGTTACT-ATTTTTATGGAGATATAAAAAGT-AGAA???????????????????????????????????????????????????????????????????????????????????????????????????????????????????????????????????????????????????????????????????????????????????????????????????????????????????????????????????????????????????????????????????????????????????????????????????????????????????????????????????????????????????????????????????????????????????????????????????????????????????????????????????????????????????????????????????????????????????????????????????????????????????????????????????????????????????????????????????TTTTTTACACTTCACTTTACTCTTCCTTTTGTCCTTTTGGCAATAGTTGTAGTTCATATCTTATACCTACATCAAGCAGGCTCTAACAATCCATTAGGAATTACTTCAAGTGAAGATAAAATCCCATTCTCTCCATACTACATCGTAAAAGATATTGTAGGATTTATTATTATAGTGATAGCTCTAATTTTAGTTAGCCTACTGGATCCTTATTTACTAGGAGACCCTGAAAACTTTAACCCAGCTAACCCCCTTAGAACCCCTACTCATATTCAGCCCGAATGATACTTCCTCTTATTATTCGTACAGAGTTAGGGCAACCAGGGAGTTTTATTGGAGATGATCAGATCTATAATGTAGTTGTAACAGCTCATGCTTTTGTTATAATTTTTTTTATAGTTATACCTATTATAATTGGAGGGTTTGGAAATTGACTCGTACCCTTAATGCTAGGAGCTCCTGATATAGCTTTTCCTCGTATAAATAATATAAGATTTTGATTATTACCTCCTTCTTTAGTACTTTTATTGAGAAGAGGGCTTGTAGAGAGAGGAGTTGGAACAGGGTGAACTGTATACCCTCCTTTAGCAGCAGGAATTGCTCATAGAGGTGCTTCTGTAGATTTAGGTATTTTTTCACTACACTTAGCTGGAGCTTCTTCGATTCTAGGAGCTGTAAATTTTATTTCTACTTGTATTAATATACGCACTCCTGGTATAAAACTAGATCGTATACCATTGTTTGTGTGATCTGTTTTGATTACAGCCATTCTATTACTTCTGTCTCTGCCTGTACTAGCGGGGGCTATTACAATATTACTTACTGATCGAAATTTAAATACTTCTTTCTTCG????????????????????????????????????????????
Puerto_Libertad_76_14          ????????????????????????????????????????????GGCCGCAGTACCCTGACTGTGCTAAGGTAGCATAATAATTTGCCTTTTAATTAAAGG-CTAGCATGAAAGATTTGACGAGAGAAGACCTGTCTCTGCTTATT-TTAAAAAAATTA-ACCTGGAAGTTAAAAGGCTTCTATTTCTTAGAGGGACGACAAGACCCTATAAAGCTTTATTTA--TTATATTTTTATATACTTCAAG-GAGACAATAC-AAATTTATAAATTTTATTGGGGTGATAA-ATAAACAAACA-TTATTGGCCATAACGT-ACTTAACGAAGTTTATAAAACGTTT-TTAAA---CTTACAACAAGTTACTTTAGGGATAACAGCATAATTTCTTTCTAGAGTCCTTATCGACAAAGAAGATTATGACCTCGATGTTGAATTGAGCTACT-TCTTTTATGTAAACTTAAAAGGC-AGGA??????????????????????????????????????????????????????????????????????????????????????????????????????????????????????????????????????????????????????????????????????????????????????ACTTGGAAACTAGACCTTAACTAGTAGGAATTA-TATTTCTGAAATTTAAAAAGTTTGGCGGCTTTTAGAG-GGCTCAGGGGAATTTGTATCGTTATCGTAACCACGCGCTACACCTTACTTAGCTC-TAGCTTGTATACCGCCGCCT-AAGTAATCTTTATAGAG-GT-TGCTACAATTA---GCCATACAGACGTCAGGTCATGGTGCAGT-ATAGCTAAGGCGATTACAAATTA-CAATTTACATCCAACTTGGAATTAAAATTAAA-ACTTTAATGAAATAGG-ACTTGTAAGTAATTACTAAGTT-AGAA-TAGAGT-AATAAATCT-AAGCTAAAAGTGTACATATCGCCCGTCACTCTTTCTTTACACTTCACTTTACCCTCCCTTTTATTTTGCTAGCAATAGTTGTAATCCATATTCTGTACTTACACCAAACAGGTTCTAACAACCCCTTAGGACTTACCTCAAAAGAAGACAAAATTCCATTTTCTCCTTACTACATCGTAAAAGATATTGTAGGATTTATTATTATAGTAGCAGCTCTAATGCTAATTACTTTGCTAAACCCTTACTTGCTAGGAGATCCTGAAAATTTTAACCTGGCAAATCCTCTTAGGACCCCTACACATATTCAACCCGAATGGTACTTCCTCTTATTATCCGAACAGAGTTAGGACAACCAGGGAGTTTTATTGGAGACGATCAAATTTACAACGTAGTTGTAACAGCTCATGCTTTTGTTATAATTTTTTTTATGGTTATGCCTATTATAATTGGAGGGTTTGGAAATTGGCTTGTGCCTTTGATACTAGGGGCTCCTGATATAGCCTTCCCTCGGATGAATAACATAAGATTTTGACTGCTACCTCCTTCTTTAGTGCTTCTGCTTAGAAGAGGGCTGGTGGAGAGAGGAGTGGGAACAGGATGAACTGTGTATCCTCCTTTGGCAGGAGGGATTGCCCACAGAGGAGCTTCTGTAGATTTAGGTATTTTTTCACTGCATTTAGCTGGAGCTTCTTCTATTTTAGGGGCTGTAAATTTCATTTCTACTTGCATTAATATGCGGACTCCTGGGATAAAATTAGATCGTATACCTTTGTTTGTTTGGTCTGTCTTGATTACAGCTGTTCTTTTGCTTTTATCTTTACCTGTACTAGCAGGAGCTATTACA????????????????????????????????????????????????????????????????????????????????????
Puerto_Penasco_Mex_1           ????????????????????????????????????????????????????????????CTGTGCTAAGGTAGCATAATAATTCGTCTTTTAATTAAAGG-CTAGTATGAATGATTTGACGAAAGAAAATCTGTCTTAGCTTATT-AAAAAAAAATTA-ACCTAGAAGTTAAAAGGCTTCTATTTCCTAAAGGGACGACAAGACCCTATAAAGCTTTATTTA--TAATATTTTTATTTACTTCAAT-AAAA-AATAT-AAATTTATAAATTCTATTGGGGCGATAG-ATAAATAAACA-TTATTGACTATAACGT-CTTTAACGAAATTTATAAAATGTTT-TTAAAA--TATACAACAAGTTACTTTAGGGATAACAGCATAATTTCTTTTTAGAGTCCTTATCGACAAAGAAGATTATGACCTCGATGTTGAATTGAGTTACT-ATTTTTATGGAGATATAAAAAGT-AGAAGTCTGTTCGACTTTTAATTTCTC????????????????????????????????????????????????????????????????????????????????????????????????????????????????????????????????????????????????????????????????????????????????????????????????????????????????????????????????????????????????????????????????????????????????????????????????????????????????????????????????????????????????????????????????????????????????????????????????????????????????????????????????????????????????????????????????????????????????????????????????????????????????????????????????????????????????????????????????????????????????????????????????????????????????????????????????????????????????????????????????????????????????????????????????????????????????????????????????????????????????????????????????????????????????????????????????????????????????????????????????????????????????????ATTATTCGTACAGAGTTAGGGCAACCAGGGAGTTTTATTGGAGATGATCAGATCTATAATGTAGTTGTAACAGCTCATGCTTTTGTTATAATTTTTTTTATAGTTATACCTATTATAATTGGAGGGTTTGGAAATTGACTCGTACCCTTAATGCTAGGAGCTCCTGATATAGCTTTTCCTCGTATAAATAATATAAGATTTTGATTATTACCTCCTTCTTTAGTACTTTTATTGAGAAGAGGGCTTGTAGAGAGAGGAGTTGGAACAGGGTGAACTGTATACCCTCCTTTAGCAGCAGGAATTGCTCATAGAGGTGCTTCTGTAGATTTAGGTATTTTTTCACTACACTTAGCTGGAGCTTCTTCGATTCTAGGAGCTGTAAATTTTATTTCTACTTGTATTAATATACGCACTCCTGGTATAAAACTAGATCGTATACCATTGTTTGTGTGATCTGTTTTGATTACAGCCATTCTATTACTTCTGTCTCTACCTGTACTAGCGGGGGCTATTACAATATTACTTACTGATCGAAATTTAAATACTTCTTTCTTCGACCCCAGAGGCGGCGGC???????????????????????????
Salsipuedes_569_1              ????????????????????????????????????ACTTTAATGGCCGCAGTACCCTGACTGTGCTAAGGTAGCATAATAATTTGCCTTTTAATTAAAGG-CTAGCATGAATGATTTGACGAAAGAAGAGCTGTCTCCGCTTATT-TTTAATAAATTA-ACCTAGAAGTTAAAAGGCTTCTATTCTCTAGAGGGACGACAAGACCCTATAAAGCTTTATTTA--TCATATTTCTATTTATTTC-AA-AAAAAAATAT-AAATTTATAAATTTTATTGGGGCGATAG-GTAAAAAAACA-TTATTAACCATAACGT-TTTTAACGAAACTTATAAAATATTC-TTAAA---CT-A-AACAAGTTACTTTAGGGATAACAGCATAATTTCTTTTTAGAGCCCTTATCGACAAAGAAGATTATGACCTCGATGTTGAATTGAGCTACT-CCTTTTATGTAGACTTAAAAGGC-AGGA??????????????????????????????????????????????????????????????????????????????????????????????????????????????????????????????????????????????????????????????????????????????????????ACTTGGAAACTAGACCTTAACTAGTAGGAATTA-TATTTCTGAAATTTAAAAAGTTTGGCGGCTTTTAGAG-GGCTCAGGGGAATTTGTATCGTTATCGTAACCACGCGCTACACCTTACTTAGCTC-TAGCTTGTATACCGCCGCCT-AAGTAATCTTTATAGAG-GT-TGCTACAATTA---GCCATACAGACGTCAGGTCATGGTGCAGT-ATAGCTAAGGTGATTACAAATTA-CAATTTACATCCAACTTGGAATTAAAATTAAA-ACTTTAATGAAATAGG-ACTTGTAAGTAATTACTAAGTT-AGAA-TAGAGT-AATAAATCT-AAGCTAAAAGTGTACATATCGCCCGTCACTCTTTTTTTACACTTCACTTTACTCTCCCCTTTATTCTGCTAGCATTAGTTATAGCCCATATTTTATACCTACACCAAACAGGTTCCAACAATCCCCTAGGGCTTACCTCAGAAGAAGACAAAATTCCATTTTCCCCTTATTATATCATAAAAGATATTGTAGGATTTACCATTATAGTAATAGCTCTAGTACTAATTGCCTTGCTAAATCCTTACTTGCTAGGAGACCCTGAAAACTTTAACCCGGCAAATCCACTTAGAACTCCCACTCATATTCAGCCCGAATGATACTTCCTCTTATTATTCGAACAGAGTTAGGGCAACCAGGAAGTTTTATTGGAGATGATCAAATTTATAATGTAGTTGTAACAGCTCACGCTTTTGTTATAATTTTTTTTATAGTTATACCTATTATAATTGGCGGTTTTGGAAATTGGCTTGTACCTTTAATATTAGGAGCTCCTGATATAGCTTTTCCTCGGATAAATAATATAAGATTTTGGCTGTTGCCTCCTTCTTTAGTGCTTTTGCTTAGAAGAGGATTAGTGGAAAGAGGAGTAGGGACAGGATGAACTGTATACCCTCCTTTGGCAAGAGGTATTGCTCACAGAGGGGCCTCAGTAGACCTAGGAATTTTTTCATTGCATCTAGCTGGAGCCTCTTCTATTTTAGGAGCTGTGAATTTTATTTCTACTTGTATTAATATACGCACTCCTGGGATAAAATTAGATCGTATACCTCAGTTTGTCTGATCTGTTTTAATTACAGCTGTTCTTTTACTTTTATCTTTACCCGTA??????????????????????????????????????????????????????????????????????????????????????????????????????
Salsipuedes_569_3              ????????????????????????????????????ACTTTAATGGCCGCAGTACCCTGACTGTGCTAAGGTAGCATAATAATTTGCCTTTTAATTAAAGG-CTAGCATGAAAGATTTGACGAAAGAAGATCTGTCTCTGCTTATT-TTAAAAAAATTA-ACCTGGAAGTTAAAAGGCTTCCGTTTCTTAGAGGGACGACAAGACCCTATAAAGCTTTATTTA--TTATATTTTTATATACTTCAAG-GAGACAATAC-AAATTTATAAATTTTATTGGGGCGATAA-ATAAACAAACA-TTATTGGCCATAACGT-ACTTAACGAAGTTTATAGAACGTTT-TTGAA---CCTGCAACAAGTTACTTTAGGGATAACAGCATAATTTCTTTCTAGAGTCCTTATCGACAAAGAAGATTATGACCTCGATGTTGAATTGAGCTACT-TCTTTTATGTAAACTTAAAAGGC-AGGA??????????????????????????????????????????????????????????????????????????????????????????????????????????????????????????????????????????????????????????????????????????????????????ACTTGGAAACTAGACCTTAACTAGTAGGAATTA-TATTTCTGAAATTTAAAAAGTTTGGCGGCTTTTAGAG-GGCTCAGGGGAATTTGTATCGTTATCGTAACCACGCGCTACACCTTACTTAGCTC-TAGCTTGTATACCGCCGCCT-AAGTAATCTTTATAGAG-GT-TGCTACAATTA---GCTATACAGACGTCAGGTCATGGTGCAGT-ATAGCTAAGGTGACTACAAATTA-CAATTTACATCCAACTTGGAATTAAAATTAAA-ACTTTAATGAAATAGG-ACTTGTAAGTAATTACTAAGTT-AGAA-TAGAGT-AATAAATCT-AACCTAAAAGTGTACATATCGCCCGTCACTCTTTCTTTACACTTCACTTTACTCTCCCTTTTATCTTGCTAGCAATAGTTGTAATCCATATTCTGTACTTACACCAAACAGGTTCTAACAATCCCTTAGGACTTACCTCAATAGAAGACAAAATTCCATTTTCTCCTTACTACATCGTAAAAGATATTGTAGGATTTATTATTATAGCAATAGCTCTAATGCTAATTACTTTGCTGAACCCTTACTTACTGGGAGACCCTGAGAATTTTAACCTGGCAAACCCTCTTAGGACCCCTACACATATTCAGCCCGAATGATACTTCCTCTTATTATCCGAACAGAGTTAGGACAACCAGGGAGTTTTATTGGAGACGATCAAATTTACAACGTAGTTGTAACAGCTCATGCTTTTGTTATAATTTTTTTTATGGTTATGCCTATTATAATTGGAGGGTTTGGAAATTGGCTTGTGCCTTTGATATTAGGGGCTCCTGATATAGCTTTTCCTCGGATGAATAACATAAGATTTTGACTGCTACCTCCTTCTTTAGTGCTTCTACTTAGAAGAGGGCTGGTGGAGAGAGGAGTAGGAACAGGATGAACTGTGTATCCTCCTTTGGCAGGAGGGATTGCCCACAGAGGAGCTTCTGTGGATCTAGGTATTTTTTCATTGCACTTAGCTGGGGCTTCTTCTATTTTAGGGGCTGTAAATTTCATTTCTACTTGCATTAATATACGGACCCCTGGGATAAAATTAGATCGTATACCTCTGTTCGTTTGGTCTGTCTTGATTACAGCTATTCTTTTACTCTTGTCTTTGCCTGTATTAGCAGGAGCTATTACAATAATGCT????????????????????????????????????????????????????????????????????????????
San_Bruno_43_4                 ????????????????????????CTGCCCACTGAACATTAAATGGCCGCAGTACCCTGACTGTGCTAAGGTAGCATAATAATTCGTCTTTTAATTAAAGG-CTAGTATGAATGATTTGACGAAAGAAAATCTGTCTTAGCTTATT-AAAAAAAAATTA-ACCTGGAAGTTAAAAGGCTTCTATTTCCTAAAGGGACGACAAGACCCTATAAAGCTTTATTTA--TAATATTTTTATTTATTTCAAT-AAAA-AATAC-AAATTTATAAATTCTATTGGGGCGATAG-ATAAATAAACA-TTATTGACTACAACGT-TTTTAACGAAATTTACAAAATGTTT-TTAAAA--CCTACAACAAGTTACTTTAGGGATAACAGCATAATTTCTTTTTAGAGTCCTTATCGACAGAGAAGATTATGACCTCGATGTTGAATTGAGTTACT-ATTTTTATGGAGATATAAAAAAT-AGAA??????????????????????????????????????????????????????????????????????????????????????????????????????????????????????????????????????????????????????????????????????????????????????ACTTGAAAATTAAACCTTGATCAGTAGGAGTTA-TA-TTCTGAAACTTAAAAAGTTTGGCGGCTTTTAATA-AACTCAGGGGAATTTGTATCATTATCGTCACTACGCGCTATACCTTACTTAGCTG-TAGTTTGTATACCGCCGTCT-AAGTAATCTCTGAACAGATT-GACTACAATTA---GCCATAAGAACGTCAGGCCATGGTGCAAC-ATAGCTAAGGTGATTACAAATTA-CAATTTATATACAATTTGGAGTTAAAATTAAA-ATTTTAATGAAATAGG-ACTTGTAAGTAATTACTAAATT-AGAA-TAGAGT-AATAAATAT-AAAATAAAAGTGTACATATCGCCCGTCACTCTTTTTTTACACTTCACTTTACTCTTCCTTTTATCCTTTTGGCAATAGTTGTAGTCCATATCTTATACCTACATCAAACAGGCTCTAACAATCCATTAGGACTTACTTCAGGTGAAGATAAAATCCCTTTCTCTCCATACTACATCGTAAAAGATATTGTAGGATTTATTGTTATAGTAATAGCCCTGATTTTAATTAGACTATTAGACCCTTATTTACTAGGGGACCCTGAAAACTTTAATCCAGCTAACCCCCTTAGAACCCCTACCCATATTCAGCCCGAGTGATACTTCCTCTT?????????????AGCTAGGGCAGCCGGGAAGTTTTATTGGAGATGATCAGATCTATAATGTAGTTGTAACAGCCCATGCTTTTGTAATAATTTTTTTTATAGTTATACCTATTATAATTGGAGGATTTGGAAATTGACTCGTACCTTTAATGCTAGGAGCCCCTGATATAGCTTTTCCTCGTATAAATAATATAAGATTTTGATTACTACCTCCTTCTCTAGTACTTCTACTTAGAAGAGGGCTTGTAGAGAGAGGAGTTGGGACAGGGTGAACTGTGTACCCTCCTTTAGCAGCAGGAATTGCTCATAGGGGTGCTTCTGTAGATTTAGGTATTTTTTCATTACATTTAGCCGGAGCTTCTTCGATTCTAGGGGCTGTAAATTTTATTTCTACTTGTATTAATATACGTACTCCTGGGATAAAACTAGATCGTATACCGTTGTTTGTGTGATCTGTTTTGATCACAGCTATTCTTTTACTTCTATCTCTGCCTGTACTAGCAGGGGCTATTACAATATTACTTACTGATCGAAATTTAAACACTTCTTTCTTCGATCCTAGAGGAGGAGGAGATCCTGTACTATATCAACATTTATTT
San_Carlos_12_4                ????????????????????????????????????????AAATGGCCGCAGTACCCTGACTGTGCTAAGGTAGCATAATAATTCGTCTTTTAATTAAAGG-CTAGTATGAATGATTTGACGAAAGAAAATCTGTCTTAGCTTATT-AAAAAAAAATTA-ACCTAGAAGTTAAAAGGCTTCTATTTCCTAAAGGGACGACAAGACCCTATAAAGCTTTATTTA--TAATATTTTTATTTACTTCAAT-AAAA-AATAT-AAATTTATAAATTCTATTGGGGCGATAG-ATAAATAAACA-TTATTGACTATAACGT-TTTTAACGAAATTTATAAAATGTTT-TTAAAA--CCTACAACAAGTTACTTTAGGGATAACAGCATAATTTCTTTTTAGAGTCCTTATCGACAAAGAAGATTATGACCTCGATGTTGAATTGAGTTACT-ATTTTTATGTAGATATAAAAAGT-AGAAGTCTGTTCGACTTTTAATTTCTC???????????????????????????????????????????????????????????????????????????????????????????????????????????????????????????????????????????????????????????????ACTTGAAAACTAAACCTTGATTAGTAGGAGTTA-TA-TTCTGAAACTTAAAAAGTTTGGCGGCTTTTAATA-AACTCAGGGGAATTTGTATCATTATCGTCACTACGCGCTATACCTTACTTAGCTA-TAGTTTGTATACCGCCGTCT-AAGCAATCTCCGAACAGATT-AACTATAATTA---GCTATAAAAACGTCAGGCCATGGTGCAAC-ATAGCTAAGGTGACTACAAATTA-CAATTTATATACAA-CTGGAGTTAAAATTAAA-ATTTTAATGAAATAGG-ACTTGTAAGTAATTACTAAATT-AGAA-TATAGT-AATAAATAT-AAAATAAAAGTGTACATATCGCCCGTCACTCTTTTTTTACACTTCACTTTACTCTTCCTTTTATCCTTTTGGCAATAGTTGTAGTCCATATTTTATATCTGCATCAAACAGGCTCTAACAATCCATTAGGAATTACTTCAAATGAAGATAAAATCCCATTCTCTCCATACTACATCGTAAAAGATATCGTAGGATTTATTATTACAGTAATAGCCTTAATTTTAATTAGCCTACTAGACCCTTATTTACTAGGAGATCCTGAAAACTTCAACCCAGCTAACCCCCTTAGAACCCCTACCCACATTCAGCCCGAATGATACTTCCTCTTATTATTCGTACAGAGTTAGGACAACCAGGAAGTTTTATTGGGGATGATCAGATCTATAATGTAGTTGTAACAGCTCATGCTTTTGTTATAATTTTTTTTATAGTTATACCTATTATAATTGGAGGATTTGGGAATTGACTCGTACCTTTAATATTAGGAGCCCCTGATATAGCTTTCCCTCGTATAAATAATATAAGATTTTGATTACTACCCCCTTCTTTAGTACTTCTACTAAGAAGAGGGCTTGTAGAGAGAGGAGTTGGAACAGGATGAACTGTATACCCTCCTTTAGCAGCAGGAATTGCTCATAGAGGAGCTTCTGTAGATTTGGGTATCTTTTCGTTACACTTAGCTGGAGCTTCTTCGATTCTAGGAGCTGTAAATTTTATTTCTACTTGTATTAATATACGTACTCCTGGGATAAAATTAGATCGCATACCATTGTTTGTTTGATCTGTTTTGATTACAGCTATTCTATTACTTCTGTCCCTGCCTGTACTAGCAGGAGCTATTACAATATTACTTACTGATCGAAATTTAAATAC???????????????????????????????????????????????????????
San_Evaristo_102_5             ????????????????????????CTGCCCACTGAACATTAAATGGCCGCAGTACCCTGACTGTGCTAAGGTAGCATAATAATTCGTCTTTTAATTAAAGG-CTAGTATGAATGATTTGACGAAAGAAAATCTGTCTTAGCTTATT-AAAAAAAAATTA-ACCTAGAAGTTAAAAGGCTTCTATATCCTAAAGGGACGACAAGACCCTGTAAAGCTTTATTTA--TAATATTTTTATTTACTTCAAT-AAAA-AATAT-AAATTTATAAATTCTATTGGGGCGATAG-ATAAATAAACA-TTATTAACTATAACGT-TTTTAACGAAATTTATAAAATGTTT-TTAAAA--CCTACAACAAGTTACTTTAGGGATAACAGCATAATTTCTTTTTAGAGTCCTTATCGACAGAGAAGATTATGACCTCGATGTTGAATTGAGTTACT-ATTTTTATGGAAATATAAAAAGT-AGAA??????????????????????????????????????????????????????????????????????????????????????????????????????????????????????????????????????????????????????????????????????????????????????ACTTGAAAACTAAACCTTGACTAGTAGGAGTTA-TA-TTCTGAAACTTAAAAAGTTTGGCGGCTTTTAATA-AACTCAGGGGAATTTGTATCATTATCGTCACTACGCGCTATACCTTACTTAGCTA-TAGTTTGTATACCGCCGTCT-AAGTAATCTCTGAATAGATT-GACTACAATTA---GCCATAAAAACGTCAGGCCATGGTGCAAC-ATAGCTAAGGTGATTACAAATTA-CAATTTATATACAATTTGGAGTTAAAATTAAA-ATTTTAATGAAATAGG-ACTTGTAAGTAATTACTAAATT-AAAA-TACAGT-AATAAATAT-AAAATAAAAGTGTACATATCGCCCGTCACTCTTTTTTTACACTTCACTTTACTCTTCCTTTTATCCTTTTGGCAATAGTTGTAGTTCATATCTTATACCTACATCAAACAGGCTCTAACAATCCATTAGGACTTACTTCAAATGAAGATAAAATTCCATTCTCTCCGTACTATATCGTAAAAGATATCGTAGGATTTATTATTACAATAATAGCCCTGATTTTAATTAGCCTACTGGACCCTTACTTACTAGGAGATCCTGAAAACTTTAATCCAGCTAACCCCCTTAGAACCCCTACCCATATTCAGCCCGAATGATACTTCCTCTTATTATCCGTACAGAGTTAGGGCAGCCAGGAAGTTTTATTGGAGATGATCAGATCTATAATGTAGTGGTAACAGCTCATGCTTTTGTTATGATTTTTTTTATGGTTATACCTATTATAATTGGAGGATTTGGAAATTGACTTGTACCTTTAATGCTAGGAGCCCCTGATATAGCTTTTCCTCGTATAAATAATATAAGATTTTGATTACTACCTCCTTCTTTAGTACTTCTACTGAGAAGAGGGCTTGTAGAGAGAGGGGTTGGAACAGGGTGGACTGTATATCCTCCTTTAGCAGCAGGAATTGCCCATAGGGGTGCTTCTGTAGATTTAGGTATTTTTTCATTACACTTAGCTGGAGCTTCTTCGATTCTAGGAGCTGTAAATTTTATTTCTACTTGTATTAATATACGTACTCCTGGGATAAAACTAGATCGTATACCATTGTTTGTGTGATCTGTTTTAATTACAGCTATTCTTTTACTTCTATCCCTGCCTG????????????????????????????????????????????????????????????????????????????????????????????????????????
San_Felipe_277_3               ???????????????????????????????????????????TGGCCGCAGTACCCTGACTGTGCTAAGGTAGCATAATAATTCGTCTTTTAATTAAAGG-CTAGTATGAATGATTTGACGAAAGAAAATCTGTCTTAGCTTATT-AAAAAAAAATTA-ACCTAGAAGTTAAAAGGCTTCTATTTCCTAAAAGGACGACAAGACCCTATAAAGCTTTATTTA--TAATATTTTTATTTACTTCAAT-AAAA-AATAT-GAATTTATAAATTCTATTGGGGCGATAG-ATAAATAAACA-TTATTGACTATAACGT-TTTTAACGAAATTTATAAAATGTTT-TTAAAA--CCTACAACAAGTTACTTTAGGGATAACAGCATAATTTCTTTTTAGAGTCCTTATCGACAAAGAAGATTATGACCTCGATGTTGAATTGAGTTACT-ATTTTTATGGAGATATAAAAAGT-AGAAGTCTGTTCGACTTTTAATTTCTC???????????????????????????????????????????????????????????????????????????????????????????????????????????????????????????????????????????????????????????????ACTTGAAAACTAAACCTTGATTAGTAGGAGTTA-TA-TTCTGAAACTTAAAAAGTTTGGCGGCTTTTAATA-AACTCAGGGGAATTTGTATCGTTATCGTCACTACGCGCTATACCTTACTTAGCTG-TAGTTTGTATACCGCCGTCT-AAATAATCTCCAAACAGATT-AATTACAATTA---GCTATAAAAACGTCAGGCCATGGTGCAAC-ATAGCTAAGATGATTACAAATTA-CAATTTATATACAATCTAGAGTTAAAATTAAA-ATTTTAACGA??????-???????????????????????????-??????-?????????-????????????????????????????????TTTTTTACACTTCACTTTACTCTTCCTTTTATCCTTTTGGCAATAGTTGTAGTCCATATCTTATACCTACATCAAACAGGCTCTAACAATCCGTTGGGAATTACTTCAAATGAAGATAAAATTCCATTCTCTCCGTACTACATCGTAAAAGATATTGTAGGATTTATTATTACAGTAATAGCCCTAATTCTAATCAGCCTATTAGACCCTTATTTACTAGGAGACCCTGAAAACTTTAACCCAGCTAACCCTCTTAGAACCCCTACCCATATTCAGCCCGAATGATACTTCCTCTTATTATCCGTACAGAGTTAGGGCAGCCAGGGAGTTTTATTGGAGATGATCAGATCTATAATGTAGTTGTAACAGCTCATGCTTTTGTTATAATTTTTTTTATAGTTATACCTATTATAATTGGAGGATTTGGAAATTGACTTGTACCTTTAATGCTAGGAGCTCCCGATATAGCTTTCCCTCGTATAAATAATATAAGATTTTGACTACTCCCTCCTTCTTTAGTGCTTCTACTAAGAAGAGGGCTTGTAGAGAGAGGAGTTGGAACAGGGTGAACTGTATACCCTCCTTTAGCAGCAGGAATTGCTCATAGGGGGGCTTCTGTAGATTTAGGTATTTTTTCATTACACTTAGCTGGAGCTTCTTCAATTCTAGGAGCTGTAAATTTTATTTCTACTTGTATTAATATACGTACTCCTGGGATAAAACTAGATCGTATGCCATTGTTTGTTTGATCTGTTTTGATTACGGCTATTCTATTACTTCTGTCCTTGCCTGTATTAGCAGGAGCTATTACAATATTACTTACTGATCGAAATTTAAATACTTCTTTCTTCG????????????????????????????????????????????
San_Francisquito_123_5         ????????????????????????????????????????????GGCCGCAGTACCCTGACTGTGCTAAGGTAGCATAATAATTCGTCTTTTAATTAAAGG-CTAGTATGAATGATTTGACGAAAGAAAATCTGTCTTAGCCTATT-TTAAAAAAATTA-ACCTAGAAGTTAAAAGGCTTCTATTTCCTAAAGGGACGACAAGACCCTATAAAGCTTTATTTA--TAATATTTTTATTTACTTCAAT-AAAA-AATAT-AAATTTATAAATTCTATTGGGGCGATAG-ATAAATAAACA-TTATTGACTATAACGT-TTTTAACGAAATTTATAAAATGTTT-TTAAAA--CCTACAACAAGTTACTTTAGGGATAACAGCATAATTTCTTTTTAGAGTCCTTATCGACAAAGAAGATTATGACCTCGATGTTGAATTGAGTTACT-ATTTTTATGGAGATATAAAAAGT-AGAA??????????????????????????????????????????????????????????????????????????????????????????????????????????????????????????????????????????????????????????????????????????????????????ACTTGAAAACTAAACCTTGATTAGTAGGAGTTA-TA-TTCTGAAACTTAAAAAGTTTGGCGGCTTTTAATA-AACTCAGGGGAATTTGTATCATTATCGTCACTACGCGCTATACCTTACTTAGCTG-TAGTTTGTATACCGCCGTCT-AAGTAATCTCCAAACAGATT-AACTACAATTA---GCTATAAAAACGTCAGGCCATGGTGCAAC-ATAGCTAAGGTGACTACAAATTA-CAATTTATATACAA-CTGGAGTTAAAATTAAA-ATTTTAATGAAATAGG-ACTTGTAAGTAATTACTAAATT-AGAA???????-?????????-????????????????????????????????TTTTTTACACTTCACTTTACTCTTCCTTTTATCCTTTTGGCATTAGTTGTAGTCCATATTTTATACCTGCATCAAACAGGCTCTAATAATCCACTAGGAATTACTTCAAATGAAGATAAAATCCCATTCTCTCCGTACTACATCGTAAAAGATATCGTAGGATTTATTATTACAGTAATAGCCCTGATTTTAATCAGCCTACTAGACCCTTATTTACTAGGAGACCCTGAAAACTTTAACCCAGCTAACCCCCTTAGGACCCCTACCCATATTCAGCCCGAATGATACTTCCTCTTATTATCCGTACGGAGTTAGGGCAACCAGGAAGTTTTATTGGAGATGATCAGATCTATAATGTAGTTGTAACAGCTCATGCTTTTGTTATAATTTTTTTTATAGTTATACCTATTATAATTGGAGGATTTGGAAATTGACTTGTACCTTTAATGTTAGGAGCCCCTGACATAGCTTTCCCTCGTATAAATAATATAAGATTTTGACTACTACCTCCTTCTTTAGTACTTCTACTAAGAAGAGGGCTTGTAGAAAGAGGAGTTGGAACAGGGTGAACTGTATACCCTCCTTTAGCAGCAGGAATTGCTCATAGGGGAGCTTCTGTAGATTTAGGTATTTTTTCATTACACTTAGCCGGAGCTTCTTCGATTCTAGGAGCTGTAAATTTTATTTCTACTTGTATTAATATACGTACTCCTGGGATAAAACTAGATCGTATACCATTGTTTGTTTGATCTGTTTTGATTACGGCTATTCTATTACTTCTATCCCTGCCTGTGCTAGCAGGGGCTATTACAATATTACTTACTGATCGAAATTTAAATACTTCTTTCTTCGATCCTAGAGGAGGAGGAGATCCTGTACTATATCAGCATTTATTT
San_Hipolito_118_3             ????????????????????????????????????????????????GCAGTACCCTGACTGTGCTAAGGTAGCATAATAATTTGCCTTTTAATTAAAGG-CTAGAATGAAGGATTTGACGAAAGATTAACTGTCTTAGCTTATT-ATTAAAAAATTA-ACTTAGAAGTTAAAAGGCTTCTATTTACTAAAGGGACGATAAGACCCTATAAAGCTTTATTTA--A-AAATTTCTATTTTTGTTAAG-AAAA-AAATA-CAAATCATAAATTTTATTGGGGAGATAG-ATAAACAAACA-TTATCAATTACAACGT-TCTTAACGAAACTTATAAAACGTTT-TTAAAAACCTTATAACAAGTTACTTTAGGGATAACAGCATAATTTCTTTTTAGAGTTCCTATCGACAAAGAAGATTATGACCTCGATGTTGAATTGAGTTGCT-CCTTTTAAGCAGATTTAAAAGGC-AGGAGTCTGTTCGACTTTTAATCACTC???????????????????????????????????????????????????????????????????????????????????????????????????????????????????????????????????????????????????????????????ACTTGGAAATCAAACCTTAAATAGTAAGAGCTA-TATTTCTGAAACTTAAAAAGTTTGGCGGCTTTTAGAA-AAATCAGGGGAATTTGTATCATTATCGTAACTACGCGTTATACCTTACTTAACTT-TAGCTTGTATACCGCCGCCT-AAGTAATCTTAGTAAAGAAA-AACTATAACTA---GCTATAAAAACGTCAGGTCATGGTGCAGC-ATAGCTAAGAAGATTACAAATTA-CAATTTATATATAA-CTGGAGTTAAAATTAAA-ATTTTAATGAAACAGG-ACTTGTAAGTAATTACTAA-TT-AGAA-TAGAGT-AATAAATAT-AAACTAAAAGTGTACATATCGCCCGTCACTCTTTTTTCACACTACACTTTACACTTCCTTTTATTCTATTGGCAATAGTTGTAATCCATATTTTATATTTACATCAAACAGGCTCTAATAATCCTTTGGGATTACCTTCAGGAGAAGATAAAATTCCATTTTCTCCTTACTATATTTTCAAAGATATCGTAGGATTTATTGTTATAATATTAATACTTATAGCAATTACCTTACTAGACCCTTACTTATTAGGAGATCCCGAAAATTTTAACCCAGCAAACCCACTTAGGACTCCTACTCATATTCAGCCCGAATGATACTTCCTCTTATTATTCGAACAGAGTTAGGGCAACCAGGTAGTTTTATTGGAGATGATCAGATTTATAATGTAGTTGTTACAGCTCATGCTTTTGTAATAATTTTTTTTATAGTTATACCTATTATAATTGGCGGGTTTGGAAATTGACTCGTGCCTTTAATATTGGGGTCTCCTGATATGGCCTTTCCTCGTATAAACAATATAAGGTTTTGATTATTACCCCCTTCTTTAGTACTTTTACTTAGTAAAGGGCTTGTAGAAAGAGGAGTGGGTACTGGATGGACTGTTTATCCTCCTCTAGCAAGAGGTATTGCTCATAGAGGAGCTTCTGTGGACTTAGGTATTTTTTCGTTACATTTGGCTGGGGCTTCTTCTATTCTAGGAGCTGTAAATTTTATTTCTACTTGTATTAATATACGTACTCCTGGAATAAAATTAGATCGTATACCTTTATTTGTTTGATCTGTCTTAATTACTGCTATCTTATTACTTCTATCTTTACCTGTTTTGGCTGGGGCTATTACAATACTGCTTACTGATCGAAATTTAAATACTTCTTTTTTTGATCCTAGAGGAGGTGGGGATCCTGTACTATATCAGCATTTATTT
San_Lucas_88_1                 CGCCAGGAATTTTCCTGGTAGGATCTGCCCACTGAACTTTAAATGGCCGCAGTACCCTGACTGTGCTAAGGTAGCATAATAATTTGCCTTTTAATTAAAGG-CTAGCATGAATGATTTGACGAAAGAAGAGCTGTCTCCGCTTATT-TTTAATAAATTA-ACCTAGAAGTTAAAAGGCTTCTATTCTCTAGAGGGACGACAAGACCCTATAAAGCTTTATTTA--TCATATTTCTATTTATTTC-AA-AAAAAAATAT-AAATTTATAAATTTTATTGGGGCGATAG-ATAAAAAAACA-TTATTAACCATAACGT-TTTTAACGAAACTTATAAAATATTC-TTAAA---CT-A-AACAAGTTACTTTAGGGATAACAGCATAATTTCTTTTTAGAGCCCTTATCGACAAAGAAGATTATGACCTCGATGTTGAATTGAGCTACT-CCTTTTATGTAGACTTAAAAGGC-AGGA??????????????????????????????????????????????????????????????????????????????????????????????????????????????????????????????????????????????????????????????????????????????????????ACTTGGAAACTAGACCTTAATTAGTAGGAGATA-TATTTCTGAAATTTAAAAAGTTTGGCGGCTTTTAGAG-GGCTCAGGGGAATTTGTATCGTTATCGTAACCACGCGCTATACCTTACTTAGCTC-TAGCCTGTATACCGCCGTCT-AAGTAGTCTTAATAGAG-AC-TGCTATAACTA---GCTATAAAAACGTCAGGCCATGGTGCAGC-GTAGCTAAGGTGATTACAAATTA-CAATTTAAATCCAACTTGGAATTAAAATTAAA-ACTTTAATGAAATAGG-ACTTGTAAGTAATTACTGAGTT-AGAA-TAGAGT-AATAAATCT-TAACTAAAAGTGTACATATCGCCCGTCACTCTTTTTTTACACTTCACTTTACTCTGCCCTTTATTCTGCTAGCATTAGTTATAACCCATATTTTATACCTACACCAAACAGGTTCCAACAATCCCCTAGGGCTTACCTCAGAAGAAGACAAAATTCCATTTTCCCCTTATTATATCATAAAAGATATTGTAGGATTTACCATTATAGTAATAGCTCTAGTACTAATTGCCTTGCTAAATCCTTACTTGCTAGGAGACCCTGAAAACTTTAACCTAGCAAATCCACTTAGAACTCCCACTCATATTCAGCCCGAATGATACTTCCTCTTATTATTCGAACAGAGTTAGGGCAACCAGGAAGTTTTATTGGAGATGATCAAATTTATAATGTAGTTGTAACAGCTCACGCTTTTGTTATAATTTTTTTTATAGTTATACCTATTATAATTGGCGGTTTTGGAAATTGGCTTGTACCTTTAATATTAGGAGCTCCTGATATAGCTTTTCCTCGGATAAATAATATAAGATTTTGGTTGTTACCTCCTTCCTTAGTGCTTTTACTTAGAAGAGGATTAGTGGAAAGAGGAGTAGGGACAGGATGAACTGTATACCCTCCTTTGGCAAGAGGTATTGCTCACAGAGGGGCCTCAGTAGACCTAGGAATTTTTTCATTGCATCTAGCTGGAGCCTCTTCTATTTTAGGAGCTGTGAATTTTATTTCTACTTGTATTAATATACGCACTCCTGGGATAAAATTAGATCGTATACCTCTGTTTGTCTGATCTGTTTTAATTACAGCTGTTCTTTTACTTTTATCTTTACCCGTACTAGCAGGAGCTATTACAATACTGCT????????????????????????????????????????????????????????????????????????????
San_Luis_Gonzaga_269_4         ???????????????????????????????CTGAGCATTAAATGGCCGCAGTACCCTGACTGTGCTAAGGTAGCATAATAATTCGTCTTTTAATTAAAGG-CTAGTATGAATGATTTGACGAAAGAAAATCTGTCTTATCTTATT-AAAAAAAAATTA-ACCTAGAAGTTAAAAGGCTTCTATTTCCTAAAAGGACGACAAGACCCTATAAAGCTTTATTTA--TAATATTTTTATTTACTTCAAT-AAAA-AATAT-GAATTTATAAATTCTATTGGGGCGATAG-ATAAATAAACA-TTATTGACTATAACGT-TTTTAACGAAATTTATAAAATGTTT-TTAAAA--CCTACAACAAGTTACTTTAGGGATAACAGCATAATTTCTTTTTAGAGTCCTTATCGACAAAGAAGATTATGACCTCAATGTTGAATTGAGTTACT-ATTTTTATGGA???????????????????????????????????????????????????????????????????????????????????????????????????????????????????????????????????????????????????????????????????????????????????????????????????????ACTTGAAAACTAAACCTTGATTAGTAGGAGTTA-TA-TTCTGAAACTTAAAAAGTTTGGCGGCTTTTAATA-AACTCAGGGGAATTTGTATCATTATCGTCACTACGCGCTATACCTTACTTAGCTG-TAGTTTGTATACCGCCGTCT-AAATAATCTCCAAACAGATT-AATTACAATTA---GCTATAAAAACGTCAGGCCATGGTGCAAC-ATAGCTAAGATGATTACAAATTA-CAATTTATATACAATCTAGAGTTAAA??????-????????????????-???????????????????????????-??????-?????????-????????????????????????????????TTTTTTACACTTCACTTTACTCTTCCTTTTATCCTTTTGGCAATAGTTGTAGTCCATATCTTATACCTACATCAAACAGGCTCTAACAATCCGTTGGGAATTACTTCAAATGAAGATAAAATTCCATTCTCTCCGTACTACATCGTAAAAGATATTGTAGGATTTATTATTACAGTAATAGCTCTAATTCTAATCAGCCTATTAGACCCTTATTTACTAGGAGACCCTGAAAACTTTAACCCAGCTAACCCTCTTAGAACCCCTACCCATATTCAACCCGAATGATACTTCCTCTTATTATCCGTACAGAGTTAGGGCAGCCAGGGAGTTTTATTGGAGATGATCAGATCTATAATGTAGTTGTAACAGCTCATGCTTTTGTTATAATTTTTTTTATAGTTATACCTATTATAATTGGAGGATTTGGAAATTGACTTGTACCTTTAATGCTAGGAGCTCCCGATATAGCTTTCCCTCGTATAAATAATATAAGATTTTGACTACTCCCTCCTTCTTTAGTGCTTCTACTAAGAAGAGGGCTTGTAGAGAGAGGAGTTGGAACAGGGTGAACTGTATACCCTCCTTTAGCAGCAGGAATTGCTCATAGGGGGGCTTCTGTAGATTTAGGTATTTTTTCATTACACTTAGCTGGAGCTTCTTCAATTCTAGGAGCTGTAAATTTTATTTCTACTTGTATTAATATACGTACTCCTGGGATAAAACTAGATCGTATGCCATTGTTTGTCTGATCTGTTTTGATTACGGCTA????????????????????????????????????????????????????????????????????????????????????????????????????????????????????????????????
San_Luis_Gonzaga_272_8         ??????????????????????????????????????TTTAATGGCCGCAGTACCCTGACTGTGCTAAGGTAGCATAATAATTTGCCTTTTAATTAAAGG-CTAGCATGAAAGATTTGACGAAAGAAGATCTGTCTCTGCTTA-T-TTAAAAAAATTA-ACCTAGAAGTTAAAAGGCTTCTATTTCTTAGAGGGACGACAAGACCCTATAAAGCTTTATTTA--TCATATTTTTATATGCTTCAAG-GAGGCAATAC-AAATTTATAAATTTTATTGGGGCGATAA-ATAAACAAACA-TTATTGACCATAACGT-ACTTAACGAAATTTATAGAACGTTT-TTGAC---CTTATAACAAGTTACTTTAGGGATAACAGCATAATTTCTTTCTAGAGTCCTTATCGACAAAGAAGATTATGACCTCGATGTTGAATTGAGCTACT-TCTTTTATGTAAACTTAAAAGGC-AGGA??????????????????????????????????????????????????????????????????????????????????????????????????????????????????????????????????????????????????????????????????????????????????????ACTTGGAAACTAGACCTTAATCAGTAGGAATTA-TATTTCTGAAACTTAAAAAGTTTGGCGGCTTTTAGAG-GGCTCAGGGGAATTTGTATCGTTATCGTAACCACGCGCTACACCTTACTTAGCTC-TAGCTTGTATACCGCCGCCT-AAGTAATCTTTATAGAG-GT-TGCTACAATTA---GCTATACAGACGTCAGGTCATGGTGCAGT-ATAGCTAAGGTGATTACAAATTA-CAATTCACATCCGACTTGGAATTAAAATTAAA-ACTTTAATGAAATAGG-ACTTGTAAGTAATTACTAAGTT-AGAA-TAGAGT-AATAAATCT-AAGCTAAAAGTGTACATATCGCCCGTCACTCTTTCTTTACACTTCACTTCACCCTCCCTTTTATCTTGCTAGCAATAGTTGTAATCCATATTTTATACCTGCACCAAACAGGTTCTAACAACCCCTTAGGACTTACCTCAAAAGAAGACAAAATTCCATTTTCTCCCTACTACATCGTAAAAGATATTGTGGGATTTATTATTATGGTAATAGCTCTAATACTAATCACTTTACTAAACCCCTACTTACTGGGTGATCCTGAAAATTTTAACCTAGCAAACCCTCTTAGGACTCCTACACATATTCAGCCCGAATGATACTTCCTCTT?????????????????????????????????TTTATTGGAGACGATCAAATTTACAATGTAGTTGTAACAGCTCATGCTTTTGTTATAATTTTTTTTATAGTTATGCCTATTATAATTGGGGGATTCGGAAATTGGCTTGTGCCTTTGATATTAGGGGCCCCTGATATGGCCTTCCCTCGAATGAATAACATAAGATTTTGATTGCTACCTCCTTCTTTAGTGCTTTTACTTAGAAGAGGGCTTGTGGAAAGAGGAGTGGGAACAGGATGAACTGTGTATCCTCCTTTGGCAAGAGGGATTGCCCACAGAGGGGCTTCTGTAGATTTAGGTATTTTTTCATTGCATTTAGCTGGGGCTTCTTCTATTTTAGGGGCTGTGAATTTCATTTCTACTTGCATTAATATACGGACTCCTGGGATAAAATTAGATCGAATACCTTTGTTTGTTTGGTCTGTCTTGATTACGGCTGTTCTTCTACTCTTATCTTTACCCGTGCTAGCAGGAGCTATTACAATACTGCTTACTGATCGAAATTTAAATACTTCTTTCTTTGACCCTAGAGGAGGTGGGGATCCTGTATTATACCAGCATTTATTT
San_Nicolas_45_4               ????????????????????????CTGCCCACTGAACATTAAATGGCCGCAGTACCCTGACTGTGCTAAGGTAGCATAATAATTCGTCTTTTAATTAAAGG-CTAGTATGAATGATTTGACGAAAGAAAATCTGTCTTAGCTTATTAAAAAAAAAATTA-ACCTGGAAGTTAAAAGGCTTCTATTTCCTAAAGGGACGACAAGACCCTATAAAGCTTTATTTA--TAATATTTTTATTTATTTCAAT-AAAA-AATAC-AAATTTATAAATTCTATTGGGGCGATAG-ATAAATAAACA-TTATTGACTACAACGT-TTTTAACGAAATTTACAAAATGTTT-TTAAAA--CCTACAACAAGTTACTTTAGGGATAACAGCATAATTTCTTTTTAGAGTCCTTATCGACAGAGAAGATTATGACCTCGATGTTGAATTGAGTTACT-ATTTTTATGGAGATATAAAAAAT-AGAA??????????????????????????????????????????????????????????????????????????????????????????????????????????????????????????????????????????????????????????????????????????????????????ACTTGAAAATTAAACCTTGATCAGTAGGAGTTA-TA-TTCTGAAACTTAAAAAGTTTGGCGGCTTTTAATA-AACTCAGGGGAATTTGTATCATTATCGTCACTACGCGCTATACCTTACTTAGCTG-TAGTTTGTATACCGCCGTCT-AAGTAATCTCTGAACAGATT-GACTACAATTA---GCCATAAGAACGTCAGGCCATGGTGCAAC-ATAGCTAAGGTGATTACAAATTA-CAATTTATATACAATTTGGAGTTAAAATTAAA-ATTTTAATGAAATAGG-ACTTGTAAGTAATTACTAAATT-AAAA-TACAGT-AATAAATAT-AAAATAAAAGTGTACATATCGCCCGTCACTCTTTTTTTACACTTCACTTTACTCTTCCTTTTATCCTTTTGGCAATAGTTGTAGTCCATATCTTATACCTACATCAAACAGGCTCTAACAATCCATTAGGACTTACTTCAAATGAAGATAAAATCCCTTTCTCTCCATACTACATCGTAAAAGATATTGTAGGAGTTATTATTATAGTAATAGCCCTGATTTTAATTAGACTATTAGACCCTTATTTACTAGGGGACCCTGAAAACTTTAATCCAGCTAACCCCCTTAGAACCCCTACCCATATTCAACCCGAATGGTACTTCCTCTT???????????????????????????????????????GGAGATGATCAGATCTATAATGTAGTTGTAACAGCCCATGCTTTTGTAATAATTTTTTTTATAGTTATACCTATTATAATTGGAGGATTTGGAAATTGACTCGTACCTTTAATGCTAGGAGCCCCTGATATAGCTTTTCCTCGTATAAATAATATAAGATTTTGATTACTACCTCCTTCTCTAGTACTTCTACTTAGAAGAGGGCTTGTAGAGAGAGGAGTTGGGACAGGGTGAACTGTGTACCCTCCTTTAGCAGCAGGAATTGCTCATAGGGGTGCTTCTGTAGATTTAGGTATTTTTTCATTACATTTAGCCGGAGCTTCTTCGATTCTAGGGGCTGTAAATTTTATTTCTACTTGTATTAATATACGTACTCCTGGAATAAAACTAGATCGTATACCGTTGTTTGTGTGATCTGTTTTGATCACAGCTATTCTTTTACTTCTATCTCTGCCTGTACTAGCAGGGGCTATTACAATATTACTTACTGATCGAAATTTAAACACTTCTTTCTTCGATCCTAGAGGAGGAGGAGATCCTGTACTATATCAACATTTATTT
San_Rafael_129_6               ?????????????????????GATCTGCCCACTGAACATTAAATGGCCGCAGTACCCTGACTGTGCTAAGGTAGCATAATAATTCGTCTTTTAATTAAAGG-CTAGTATGAATGATTTGACGAAAGAAAATCTGTCTTAGCCTATTTTAAAAAAAATTA-ACCTAGAAGTTAAAAGGCTTCTATTTCCTAAAGGGACGACAAGACCCTATAAAGCTTTATTTA--TAATATTTTTATTTACTTCAAT-AAAA-AATAT-AAATTTATAAATTCTATTGGGGCGATAG-ATAAATAAACA-TTATTGACTATAACGT-TTTTAACGAAATTTATAAAATGTTT-TTAAAA--CCTACAACAAGTTACTTTAGGGATAACAGCATAATTTCTTTTTAGAGTCCTTATCGACAAAGAAGATTATGACCTCGATGTTGAATTGAGTTACT-ATTTTTATGGAGATATAAAAAGT-AGAA??????????????????????????????????????????????????????????????????????????????????????????????????????????????????????????????????????????????????????????????????????????????????????ACTTGAAAACTAAACCTTGATTAGTAGGAGTTA-TA-TTCTGAAACTTAAAAAGTTTGGCGGCTTTTAATA-AACTCAGGGGAATTTGTATCATTATCGTCACTACGCGCTATACCTTACTTAGCTG-TAGTTTGTATACCGCCGTCT-AAGTAATCTCCAAACAGATT-AACTACAATTA---GCTATAAAAACGTCAGGCCATGGTGCAAC-ATAGCTAAGGTGACTACAAATTA-CAATTTATATACAA-CTGGAGTTAAAATTAAA-ATTTTAATGAAATAGG-ACTTGTAAGTAATTACTAAATT-AGAA-TATAGT-AATAAATAT-AAAATAAAAGTGTACATATCGCCCGTCACTCTTTTTTTACACTTCACTTTACTCTTCCTTTTATCCTTTTGGCATTAGTTGTAGTCCATATTTTATACCTACATCAAACAGGCTCTAATAATCCACTAGGAATTACTTCAAATGAAGATAAAATCCCATTCTCTCCGTACTACATCGTAAAAGATATCGTAGGATTTATTATTACAGTAATAGCCCTGATTTTAATCAGCCTACTAGACCCTTATTTACTAGGAGACCCTGAAAACTTTAACCCAGCTAACCCCCTTAGGACCCCTACCCATATTCAGCCCGAATGATACTTCCTCTTATTATCCGTACGGAGTTAGGGCAACCAGGAAGTTTTATTGGAGATGATCAGATCTATAATGTAGTTGTAACAGCTCATGCTTTTGTTATAATTTTTTTTATAGTTATACCTATTATAATTGGAGGATTTGGAAATTGACTTGTACCTTTAATGTTAGGAGCCCCTGACATAGCTTTCCCTCGTATAAATAATATAAGATTTTGACTACTACCTCCTTCTTTAGTACTTCTACTAAGAAGAGGGCTTGTAGAAAGAGGAGTTGGAACAGGGTGAACTGTATACCCTCCTTTAGCAGCAGGAATTGCTCATAGGGGAGCTTCTGTAGATTTAGGTATTTTTTCATTACACTTAGCTGGAGCTTCTTCGATTCTAGGAGCTGTAAATTTTATTTCTACTTGTATTAATATACGTACTCCTGGGATAAAACTAGATCGTATACCATTGTTTGTTTGATCTGTTTTGATTACGGCTATTCTATTACTTCTATCCCTGCCTGTGCTAGCAGGGGCTATTACAATATTACTTACTGATCGAAATTTAAATACTTCTTTCTTCGATCCTAGAGGAGGAGGAGATCCTGTACTATATCAGCATTTATTT
Santa_Rosalia_NW_5             CGCCAGAATTTCTTCTGGTAGGATCTGCCCACTGAACATTAAATGGCCGCAGTACCCTGACTGTGCTAAGGTAGCATAATAATTCGTCTTTTAATTAAAGG-CTAGTATGAATGATTTGACGAAAGAAAATCTGTCTTAGCTTATT-AAAAAAAAATTA-ACCTGGAAGTTAAAAGGCTTCTATTTCCTAAAGGGACGACAAGACCCTATAAAGCTTTATTTA--TAATATTTTTATTTATTTCAAT-AAAA-AATAC-AAATTTATAAATTCTATTGGGGCGATAG-ATAAATAAACA-TTATTGACTACAACGT-TTTTAACGAAATTTACAAAATGTTT-TTAAAA--CCTACAACAAGTTACTTTAGGGATAACAGCATAATTTCTTTTTAGAGTCCTTATCGACAGAGAAGATTATGACCTCGATGTTGAATTGAGTTACT-ATTTTTATGGAGATATAAAAAAT-AGAA??????????????????????????????????????????????????????????????????????????????????????????????????????????????????????????????????????????????????????????????????????????????????????ACTTGAAAATTAAACCTTGATCAGTAGGAGTTA-TA-TTCTGAAACTTAAAAAGTTTGGCGGCTTTTAATA-AACTCAGGGGAATTTGTATCATTATCGTCACTACGCGCTATACCTTACTTAGCTG-TAGTTTGTATACCGCCGTCT-AAGTAATCTCTGAACAGATT-GACTACAATTA---GCCATAAGAACGTCAGGCCATGGTGCAAC-ATAGCTAAGGTGATTACAAATTA-CAATTTATATACAATTTGGAGTTAAAATTAAA-ATTTTAATGAAATAGG-ACTTGTAAGTAATTACTAAATT?????-??????-?????????-????????????????????????????????TTTTTTACACTTCACTTTACTCTTCCTTTTATCCTTTTGGCAATAGTTGTAGTCCATATCTTATACCTACATCAAACAGGCTCTAACAATCCATTAGGACTTACTTCAAATGAAGATAAAATCCCTTTCTCTCCATACTACATCGTAAAAGATATTGTAGGATTTATTATTATAGTAATAGCCCTGATTTTAATTAGACTATTAGACCCTTATTTACTAGGGGACCCTGAAAACTTTAATCCAGCTAACCCCCTTAGAACCCCTACCCATATTCAGCCCGAATGATACTTCCTCTTATTATTCGTACAGAGCTAGGGCAGCCGGGAAGTTTTATTGGAGATGATCAGATCTATAATGTAGTTGTAACAGCCCATGCTTTTGTAATAATTTTTTTTATAGTTATACCTATTATAATTGGAGGATTTGGAAATTGACTCGTACCTTTAATGCTAGGAGCCCCTGATATAGCTTTTCCTCGTATAAATAATATAAGATTTTGATTACTACCTCCTTCTCTAGTACTTCTACTTAGAAGAGGGCTTGTAGAGAGAGGAGTTGGGACAGGGTGAACTGTGTACCCTCCTTTAGCAGCAGGAATTGCTCATAGGGGTGCTTCTGTAGATTTAGGTATTTTTTCATTACATTTAGCCGGAGCTTCTTCGATTCTAGGGGCTGTAAATTTTATTTCTACTTGTATTAATATACGTACTCCTGGGATAAAACTAGATCGTATACCGTTGTTTGTGTGATCTGTTTTGATCACAGCTATTCTTTTACTTCTATCTCTGCCTGTACTAGCAGGGGCTATTACAATATTACTTACTGATCGAAATTTAAACACTTCTTTCTTCGATCCTAGAGGAGGAGGAGATCCTGTACTATATCAACATTTATTT
Sea_Cliff_Lat_1                ????????????????????????????????????????????????????????????????????????????????AATTTGCCTTTTAATTAAAGG-CTAGAATGAAGGATTTGACGAAAGATTAACTGTCTTAGCTTATT-ATTAAAAAATTA-ACTTAGAAGTTAAAAGGCTTCTATTTACTAAAGGGACGATAAGACCCTATAAAGCTTTATTTA--A-AAATTTCTATTTTTGTTAAG-AAAA-AAATA-CAAATCATAAATTTTATTGGGGAGATAG-ATAAACAAACA-TTATCAATTACAACGT-TCTTAACGAAACTTATAAAACGTTT-TTAAAAACCTTATAACAAGTTACTTTAGGGATAACAGCATAATTTCTTTTTAGAGTTCCTATCGACAAAGAAGATTATGACCTCGATGTTGAATTGAGTTGCT-CCTTTTAAGCAGATTTAAAAGGC-AGGA???????????????????????????????????????????????????????????????????????????????????????????????????????????????????????????????????????????????????????????????????????????????????????????????????????????????????????????????????????????????????????????????????????????????????????????????????????????????????????????????????????????????????????????????????????????????????????????????????????????????????????????????????????????????????????????????????????????????????????????????????????????????????????????????????????????????????????????????????????????????????????????????????????????????????????????????????????????????????????????????????????????????????????????????????????????????????????????????????????????????????????????????????????????????????????????????????????????????????????????????????????????????????????????????????????????ATTATTCGAACAGAGTTAGGGCAACCAGGTAGTTTTATTGGAGATGATCAGATTTATAATGTAGTTGTTACAGCTCATGCTTTTGTAATAATTTTTTTTATAGTTATACCTATTATAATTGGCGGGTTTGGAAATTGACTTGTGCCTTTAATATTGGGGTCTCCTGATATGGCCTTTCCTCGTATAAACAATATAAGGTTTTGATTATTACCCCCTTCTTTAGTACTTTTACTTAGTAGAGGGCTTGTAGAAAGAGGAGTGGGTACTGGATGGACTGTTTATCCTCCTCTAGCAAGAGGTATTGCTCATAGAGGAGCTTCTGTGGACTTAGGTATTTTTTCGTTACATTTGGCTGGGGCTTCTTCTATTCTAGGAGCTGTAAATTTTATTTCTACTTGTATTAATATA????????????????????????????????????????????????????????????????????????????????????????????????????????????????????????????????????????????????????????????????????????????????????????????????
spinulosus_Huasco_Ts_1         ?????????????????????????????????????????????????????TATATTGACTGGCTAAGGTAGCGAAATAATTTGCCTCTTTATTAGAGA-CCAGAATGAAGGATCTGACGCAAGATCAACTGTCTCACTTAATT-AACAATAACTTA-ATACTGAAGTAAAAAAGCTTCAATAAATTAAAAAGACGACAAGACCCTATAAAACTTTACTTA----AATTGTA--ATTATTAATTA--GAACTCCGT-GCAACTTTAAGTTTTACTGGGGCGGTAT-TAAATTAAACA-TTTAACAGTATAACGC-TATGTGTGAAATTTAACGAACAATATATTATTAATCAAGAACAAGTTACTTTAGGGATAACAGCACAATTTTTTCACAGAGTTCTTATCGACGAAAAAGCTTGTGACCTCGATGTTGAATTAAGTGACT-AGTCTCGCGCAACACCGAGAC-TTTGAA???????????????????????CAGCAGT-CGCGGTTAGACTCTGGGCGATTAACTTAAATTTATAGCAGGAGAAGGGG-TAGACTCGAATAATCGCGGTAAAATGCTCGTTGTAAGTG-GG-----CCTTGAA-AGTCTCTTAACTCGAGGTAGGCAC-AAGGATTAGATACCCTTTTATTCTCGATTTTTCGCGCTATAGTAGTAGTTGGTA-TAGCCTCGAAATTTAAAGGGTTTGGCGGCGCTTTACC-CTATTAGAGGAACCTGCCCGGTAACCGTCACTACGCGATACACCTTACTCGGCTT-TAGCTTGTATACCGCCGTCC-AATTAAGCTCGAAAGAGTT--AAGTTAAAGAG---GCTACTAGAACGTCAGGTCGAGGTGCAGC-CTGGCTGAGGGGC-GGCAGGTTA-CAGTGAGTAAA-TTCGCGGATTCCCTATTTTAAGCAGGGTTAAAGGTGG-ATTTAATAGTTAGCG-GAGGTT-AGAA-TACTCC-GCTGAATTGGCGCTAGGGCGTGCACATATCGCCCGTCACTCTTTTTTCGCATTCCACTTTATTCTCCCTTTTGTACTAGTAGCTATAGTTATAATTCATATTCTTTACCTCCATCAAACCGGCTCTAATAACCCAATAGGGTTAAACTCTAACTCAGATAAAATTCCATTCCACCCTTACTTTATTTATAAAGATATAGTAGGCTTCGCTTTAACTCCCCTGCTCCTATTGATAATCGTTCTTCTCTCCCCTTACGTGCTAGGAGATCCAGAAAATTTTAACGTGGCAAACCCCCTTAGTACTCCCCCTCATATTCAGCCCGAATGATACTTCCTCTTATTATTCGAACGGAGCTGGGCCAGCCCGGAAGATTTATTGGGGATGATCAGATTTATAACGTAGTAGTGACAGCTCACGCTTTTATTATAATTTTCTTTATGGTTATACCGGTTATAATCGGAGGGTTTGGTAATTGGCTAGTTCCTTTAATATTAGGAGCCCCAGATATAGCGTTTCCTCGTATAAATAATATAAGATTTTGATTACTCCCCCCTTCGTTGGTTTTACTTTTAAGAAGAGGGTTGGTTGAAAGGGGAGTGGGGACTGGGTGGACAGTTTATCCCCCTTTGGCGGCAAGGATTGCACATAGAGGGGCTTCTGTAGATTTAGGTATTTTTTCTCTACACTTGGCTGGGGCTTCTTCTATTTTAGGGGCTGTAAATTTTATTACGACTTGTATTAATATGCGATCCCCAGGGATAAGGATAGATCGTATACCTTTATTCGTATGATCTGTACTAATTACGGCTGTACTATTACTTCTTTCTTTACCGGTCTTAGCGGGAGCTATTACTATATTGCTTACCGACCGTAATTTAAATACATCATTTTTTGACCCCA??????????????????????????????????????
wegeneri_Costa_Rica_T08_1      ?TTGGACTTTTCCAAGTAGGATCTGCCCAATGAATCGGTTTAATGGCCGCGGTAATTTGACCGTGCTAAGGTAGCAAAATAAATCGCTCTTTAATTGAGAGAGTCGTATAAATGATTTGACGAGAAATTATCTGTCTTTGCAAGTA-AAATAGAACTTA-ATTCTATCGTAAAAAAGCGATGATTTTTTGGAGGGACGACAAGACCCTGTAAAGCTTTACCTA--C-TTTGGTTGAGATAAAAAGGT--AAGATCTAG-ACCTTAGTAAGTTTTACTGGGGCGGTAA--TAAATAAACC-TTTAACTTTAGAACAT-TTTTCTTGAATTTTTAT-GATGATAAATATATCACCAAGATTAAGTTACTTCAGGGATAACAGCGTAATTGGTCCTTAGAGTT-TTATCAACGGAACAGATTACGACCTCGATGTTGAATTGAAGTAAC-CTGGGGAAATAGATTTTCCTTCGAGTAAGTCTGTTCGACTTTTAATTCTTCTCCGCGGTTAGACTCAGGGCTAAAACTATAGCACTAGGTTGGAGTAAGTAATCATCTTAACACCTACTACTTAGCGGTAAAATGCTTAAGTTGAAGGTTAA----TTACCCGAGGCTCTTTACTTACGGCTATAAAC-GAGGATTAGATACCCTTCTATACGTAAGGACTAAAACCTAAGGAGTAGCAGCTA-TATTCTGGAAAATTAAGGGATATGGCGGCGCTAGACA-TTTTCAGGGGAACCCGCTCCGTAATCGTCACAACGCGCTTTACCTTACCTCCCTA-TGGCTCGTATACCGTCATCT-AAGCACTTTAAAAACAAAG--CGCTAAATAGG---GACACCTAAACGTTAGATCCAGGTGCGGCTT-GGGGGGGGAGAAAGCGGGTTA-CAATTTACTAACTAACGGACTTCTCCCGCAGTGGGAAAAGATAAGCTGG-ATTTGAGAGTAATCG-AATTTT-AATA-TACTTC-GATGAATTTTTCTCTA-GCGTGTACATATCGTCCGTCGCCCTTTTTTTGCCTTTCACTTTATTCTACCCTTTATTTTGGTAGCTCTAGTTATTGCGCATATCTTATACCTACATCAAACAGGGTCTAATAATCCTTTAGGGGTATCTAGCAGAGTGGATAAAATCCCCTTCTTCCCTTATTTTATCTATAAAGATATCTTAGGCTTTGCCATTCTCTTTCTAGCCTTAATATTAATCTTAACTATTAGACCCAATGCTTTAGGAGACCCTGAGAATTACAACCCGGCTAACCCCCTAAGTACCCCTCCCCATATCCAGCCCGAGTGATACTTCCTCTTATTATTCGAACGGAACTGGGTCAGCCAGGAAGATTTATCGGAGATGATCAAATCTACAACGTGGTGGTAACAGCTCATGCATTTGTTATAATCTTCTTTATAGTAATACCCGTTATAATCGGGGGATTTGGTAACTGATTAATTCCCCTAATACTAGGGGCCCCTGATATAGCTTTTCCCCGGATAAATAATATAAGATTTTGGCTCTTACCCCCTTCATTAGCCCTCCTTTTAAGTAGAGGTTTGGTAGAGATGGGGGTTGGGACTGGATGGACAGTTTATCCCCCTTTAGCTAGGGGAATTGCCCATAGAGGGGCCTCGGTAGATCTAGGAATTTTTTCCCTTCACTTAGCCGGGGCTTCGTCTATCCTGGGAGCCGTAAATTTTATTACTACATGTATCAATATACGGGCCCCGGGGATTAAATTTGACCGGATACCCCTCTTTGTTTGGTCAGTTTTAATTACTGCCGTCCTTCTCCTTCTTTCCCTCCCTGTCTTAGCAGGTGCTATTACTATACTATTAACTGATCGTAATCTTAATACTTCCTTCTTTGACCCCA??????????????????????????????????????
Yaguanabo_Cuba                 ???????????????????????????????ATGAGTATTAAATGGCCGCAGTACCCTGACTGTGCTAAGGTAGCATAATAACTTGCCTTTTAATTAAAGG-CTGGAATGAAAGATTTGACGAAAGAATATCTGTCTCAGCTTCTT-ATTAAAAAATTA-ACTTAAAGGTAAAAAGGCCTTTATTTACTAAAGGGACGACAAGACCCTATAAAGCTTTATTTA--T-AAATTTTTATTTATATTAAG-AACA-AAACA-AAAACTATAAATTTTATTGGGGTGATAG-ATAAATAAACA-TTATCGGTTAAAACGT-CTTTAACGAAACTTATACAACATTT-TTAAAAACCTTATAACAAGTTACTTTAGGGATAACAGCATAATTTCTTTTTAGAGCCCTTATCGACATAGAAGATTATGACCTCGATGTTGAATTGAGTTACT-TCTCCTAAGTAGTCTTAGGTGAT-AGAA????????????????????????????????????????????????????????????????????????????????????ATCCTTTAGATGGAGGTAAAATTCTAAACTTAAAGGTATACG--GCCAAGACCACTCTAAATCCAGGCCTATAAAA-AAGGATTAGATACCCTTCTATACTTGGAAACCAAGCCTTAAATAGTAAGAGCTA-TACTTCTGAAACTTAAAAAGTTTGGCGGCTTCTAG-A-AAATCAGGGGAATTTGTATCATTATCGTCAACACGCGCTATACCTTACTTAGCTT-CAGCTTGTATACCGCCGCCT-AAGTACTCTTAGCAGAGAAA-AACTACAATTA---GCTATAAAAACGTCAGGTCATGGTGCAGC-TTAGCTAAGGAGATTACAAATTA-CAATTTGTACTTAATTGGAGTTAAAGTTAAAA-ATTTTAATGAAATAGG-ATTTGAAAGTAATTACTGAGTT-AGAA-TAGAGT-AATAAATATAAAACTAGAAGTGTACATATCGCCCGTCACTCTTTCTTTACCCTTCATTTCACCCTCCCATTTATTCTCCTAGCAATAGTTGTAATCCATATCCTCTACCTACACCAAACAGGCTCTAACAACCCACTAGGACTCACTTCAGAAGAAGATAAAATTCCATTTTCTCCTTATTATATTATAAAAGATATCGTAGGATTTATCATTATACTACTAGTACTAATATTAATTACACTAATAGATCCTTACTTATTAGGTGACCCTGAAAACTTCAATCCGGCAAATCCACTTAGAACTCCTACTCATATCCAGCCCGAATGATACTTCCTCTT????????????????????????CCTGGGAGATTTATTGGAGATGACCAGATCTATAATGTAATTGTAACAGCTCATGCTTTTGTTATAATTTTCTTTATAGTGATACCCATTATAATTGGGGGGTTTGGAAATTGGCTTGTGCCTCTAATGTTAGGAGCGCCTGATATGGCTTTCCCTCGCATAAATAATATAAGGTTTTGATTATTGCCTCCTTCTTTAGTGCTTCTTCTTAGCAGGGGTTTAGTAGAAAGAGGGGTAGGAACAGGATGGACTGTGTATCCTCCTTTAGCAAGGGGGATTGCCCATAGAGGGGCTTCTGTAGATTTAGGTATTTTTTCGTTGCATTTAGCTGGGGCTTCATCGATTTTAGGGGCTGTGAATTTTATTTCTACTTGTATCAATATACGTACTCCTGGAATAAAGCTAGATCGAATGCCTTTATTTGTGTGGTCTGTACTAATTACTGCTGTTTTATTACTCTTATCCCTTCCTGTACTAGCAGGGGCTATTACAATATTACTTACGGATCGCAATTTAAATACTTCTTTTTTTGATCCTAGTGGTGGTGGCGATCCTGTCCTTTATCAACATTTGTTC
Zihuatanejo_113_1              GCCAGAGAATCCTCTGGTAGGATCTGCCCAATGAGTATTTAAATGGCCGCAGTACCCTAACTGTGCTAAGGTAGCATAATAATTTGCCTTTTAATTAGAGG-CTAGTATGAAAGATTTGACGAAAGAATATCTCTCTCAGCTTATC-AAAAAAAAATTA-ACCTGAAAGTTAAAAGGCTTTCATATCCTAAAAGGACGACAAGACCCTATAAAGCTTTATTTA--T-ATATTTTTATTTACTTCAAT-AGAAAAATAC-AAATCTATAAATTTTATTGGGGCGATAA-ATAAACAAACA-TTATTAATTATAACGT-CTTTGACGAAACTTATAGAACGTTTGTAAAAA--CTTATAACAAGTTACTTTAGGGATAACAGCATAATTTCTTTTAAGAGTTCCTATCGACAAAGAAGATTATGACCTCGATGTTGAATTGAGTTACT-CCTTTTAAGCAGCCCTAAAAGGT-AGAAGTCTGTTCGACTTTTAATTACTC???????????????????????????????????????????????????????????????????????????????????????????????????????????????????????????????????????????????????????????????ACTTGGAAACTAAACCTTGATTAGTAGGAGATA-TATTTCTGAAAATTAAAAAGTTTGGCGGCTTTTAGAG-TAATCAGGGGAATTTGTATCGTTATCGTAACTACGCGCTATACCTTACTTAGCTT-TAGCTTGTATACCGCCGCCT-AAGTAGTCTTAGCAGAGAAA-AACTATAATTA---GCTATGGAAACGTCAGGTCATGGTGCAGC-ATAGCTAAGATGATTACAAATTA-CAATTTATATCTAATTTGGACTTAAAATTAAA-ATTTTAACGAAATAGG-ACTTGTAAGTAATTACTAAGTT-AGAA-TAGAGT-AATAAATAC-TAGCTAAAAGTGTACATATCGCCCGTCACTCTTTTTTTACACTTCATTTTACTCTTCCTTTTATCCTATTAGCATTAGTTGTTATCCATATCCTGTATCTACACCAAACAGGCTCTAATAACCCCTTAGGATTCTCCTCAGAAGAAGATAAAATCCCATTTTCTCCTTACTATATTATAAAAGACATTGTAGGGTTTATTATCATAATGACGATCTTAATACTAATTACTCTTCTAGACCCCTACCTACTAGGAGACCCAGAAAATTTTAATCCAGCAAACCCACTTAGAACCCCTACTCATATTCAGCCCGAATGATACTTCCTCTT??????????????????????????????????????????GATGATCAGATTTATAATGTAGTTGTAACAGCTCATGCTTTTGTTATAATTTTTTTTATAGTTATACCCATTATAATTGGGGGATTTGGAAATTGGCTTGTGCCTTTAATATTAGGGGCTCCTGATATAGCCTTCCCACGTATAAATAATATAAGGTTTTGATTGTTGCCTCCTTCCTTAGTATTATTGCTTAGAAGAGGTCTTGTAGAGAGGGGAGTAGGCACAGGGTGGACTGTCTATCCTCCTTTAGCAAGAGGAATTGCCCATAGAGGTGCATCTGTGGATTTAGGTATTTTTTCATTACATTTAGCTGGGGCTTCTTCAATTTTAGGGGCTGTAAATTTTATCTCTACTTGTATTAATATACGTACCCCTGGGATAAAATTAGATCGTATGCCTTTATTTGTTTGATCAGTTTTGATTACAGCTGTTCTTTTACTTCTATCTCTACCTGTATTAGCCGGAGCTA?????????????????????????????????????????????????????????????????????????????????????????
	;
End;

begin paup;

taxset outgroup = Helleria_Sardinia_Hb_1;

taxset 12s_missing_taxon =
albidus_Maldives_Ta_2
Bahia_Wright_4
Ceuta_103_1
Isla_angel_de_la_Guarda_06
minor_Tm_1_Seychelles
opercularis_Sulawesi_To_1
opercularis_Australia_To_2
Puerto_Libertad_76_13
Puerto_Penasco_Mex_1
Sea_Cliff_Lat_1
;

taxset Cytb_missing_taxon =
Isla_angel_de_la_Guarda_06
marcuzzii_Cayo_Coco_Tmar_1
minor_Tm_1_Seychelles
Puerto_Penasco_Mex_1
Sea_Cliff_Lat_1
;

taxset COI_missing_taxon =
albidus_Maldives_Ta_2
capensis_Knysna_Tc_1
granulatus_Cape_Town_Tg_1
Isla_angel_de_la_Guarda_06
minor_Tm_1_Seychelles
opercularis_Sulawesi_To_1
;
taxset removeforGenbank =
Abreojos_109_6                
Bahia_Exciro_394_1 
Bahia_Wright_4     
Buenaventura_50_4  
Arroyo_Ancho_99_4             
Bahia_de_los_Angeles_263_4    
Arroyo_Ancho_99_4             
Bahia_de_los_Angeles_263_4    
Capistrano_428_6              
Ceuta_103_1    
Choya_284_3                   
Choya_596_1                   
Christy_6                     
Crystal_120_3                 
El_Cajete_58_4                
El_Tomatal_268_5              
Ensenada_281_6                
Espiritu_Santo_60_4           
Isla_angel_de_la_Guarda_06    
Isla_Cedros_36_7              
Isla_Partida_62_4             
Isla_Tiburon_7_3              
La_Paz_59_4                   
Las_Gringas_265_5             
Loreto_54_3                   
Loreto_54_7                   
Los_Barriles_416_1            
Manzanillo_426_3              
Mazatlan_578_1                
Michoacan_427_3               
Puerta_del_Arco_69_4          
Puerto_Libertad_76_13         
Puerto_Libertad_76_14         
Puerto_Penasco_Mex_1          
Salsipuedes_569_1             
Salsipuedes_569_3             
San_Bruno_43_4                
San_Carlos_12_4               
San_Evaristo_102_5            
San_Felipe_277_3              
San_Francisquito_123_5        
San_Hipolito_118_3            
San_Lucas_88_1                
San_Luis_Gonzaga_269_4        
San_Luis_Gonzaga_272_8        
San_Nicolas_45_4              
San_Rafael_129_6              
Santa_Rosalia_NW_5            
Sea_Cliff_Lat_1               
Yaguanabo_Cuba                
Zihuatanejo_113_1  ;                          

charset mt_non_coding_16s = 1-498;
charset mt_non_coding_12s = 499-1022;
charset mt_coding_cytb = 1023-1318;
charset mt_coding_coi = 1319-1918;
charset trust_always = 161-223 262-287 357-441 658-690 696-708 712-728 730-783 786-805 843-870 887-894 1023-1318 1319-1918;
[delete removeforGenbank;]

exclude all;
include trust_always;
[include mt_non_coding_16s;
export file=16SforGenbank.nex format = nex;

exclude all;
include mt_non_coding_12s;
export file=12SforGenbank.nex format = nex;

exclude all;
include mt_coding_cytb;
export file=CytbForGenbank.nex format = nex;

exclude all;
include mt_coding_coi;
export file=COIforGenbank.nex format = nex;
]
end;
