# Supplementary material for: Global Diversification at the Harsh Sea-Land Interface: Mitochondrial Phylogeny of the Supralittoral Isopod Genus Tylos (Tylidae, Oniscidea)
Source: PLoS One. 2014 Apr 15;9(4):e94081. doi: 10.1371/journal.pone.0094081 (PMC3988090; doi:10.1371/journal.pone.0094081)
Supplement: Dataset S2 — Nexus file containing the alignment of all the taxa used in the analyses with the exception of Helleria brevicornis. Alignments are annotated by gene, and positions that were excluded and included (“charset trust_always”) in the phylogenetic analyses are identified. (NEX) [file pone.0094081.s008.nex]

#NEXUS


BEGIN DATA;
 DIMENSIONS NTAX=72 NCHAR=1920;
 FORMAT DATATYPE=DNA INTERLEAVE MISSING=N gap=-;
MATRIX
[16S 499]
Abreojos_109_6                 NNNNNNNNNNNNNNNNNNNNNNNNNNNNNNNNNNNNNNNNNNNNTGGCCGCAGTACCCTGACTGTGCTAAGGTAGCATAATAATTTGCCTTTTAATTAAAGGNCTAGAATGAAGGATTTGACGAAAGATTAACTGTCTTAGCTTATTNATTAAAAAATTAACTTAGAAGTTAAAAGGCTTCTATTTACTAAAGGGACGATAAGACCCTATAAAGCTTTATTTAANNAAATTTCTATTTTTGTTNAAGNANAAANAAATANCAAATCATAAATTTTATTGGGGAGATAGATAAACAAACATTATCAATTACAACGTNTCTTAACGAAACTTATAAAACGTTNTTTAAAAACCTTATAACAAGTTACTTTAGGGATAACAGCATAATTTCTTTTTAGAGTTCCTATCGACAAAGAAGATTATGACCTCGATGTTGAATTGAGTTGCTNCCTTTTAAGCAGATTTAAAAGGCAGGANNNNNNNNNNNNNNNNNNNNNNNNNN
albidus_Maldives_Ta_2          NNNNNNNNNNNNNNNNNNNNNNNNNNNNNNNNNNNNNNNNNNNNNNNNNNNNNNNNNNNNNNNNNNNNNNNNNNNNNNNNNAATTTGTCTTTTTATTGGAGGNCTAGTATGAAGGATTTTACGAAGGATACTCTGTCTCAGCTTATANAAAGTGAATTTAACACTAAGGTAAAAAGGCCTTACTACACTAAAGGGACGACAAGACCCTATAAAGCTTTACCCGGNNTAAGGCTAAGGTTATAANAGTNNNATANATTTANGCCCGTAAGGGTTTCGCTGGGGCGGCGAGGGGTAAAACACTCCTGCAGACCACGCNTATGCGCGGGCAAGGAAGAGCGTTATGTAAAAAATTAAGAATAAGTTACTTTAGGGATAACAGCGTGATTCCCTTTTAGAGTTCTTATCCAAGGGGGAGATTACGACCTCGATGTTGAATTGAACCATTCTCTTCTGGGCAGCATCAGAGGGAGAGANGTCTGTTCGACTCTTAATGGTTCNN
Arroyo_Ancho_99_4              NNNNNNNNNNNNNNNNNNNNNNNNNNNNNNNNNNNNNNNNNNNNNNNNCGCAGTACCCTGACTGTGCTAAGGTAGCATAATAATTTGCCTTTTAATTAAAGGNCTAGAATGAAGGATTTGACGAAAGATTAACTGTCTTAGCTTATTNATTAAAAAATTAACTTAGAAGTTAAAAGGCTTCTATTTACTAAAGGGACGATAAGACCCTATAAAGCTTTATTTAANNAAATTTCTATTTTTGTTNAAGNANAAANAAATANCAAATCATAAATTTTATTGGGGAGATAGATAAACAAACATTATCAATTACAACGTNTCTTAACGAAACTTATAAAACGTTNTTTAAAAACCTTATAACAAGTTACTTTAGGGATAACAGCATAATTTCTTTTTAGAGTTCCTATCGACAAAGAAGATTATGACCTCGATGTTGAATTGAGTTGCTNCCTTTTAAGCAGATTTAAAAGGCAGGANNNNNNNNNNNNNNNNNNNNNNNNNN
Bahia_de_los_Angeles_263_4     NNNNNNNNNNNNNNNNNNNNNNNNNNNNNNNNNNNNNNNNNNNNNGGCCGCAGTACCCTGACTGTGCTAAGGTAGCATAATAATTTGCCTTTTAATTAAAGGNCTAGCATGAAAGATTTGACGAAAGAAGATCTGTCTCTGCTTATTNTTAAAAAAATTAACCTGGAAGTTAAAAGGCTTCTATTTCTTAGAGGGACGACAAGACCCTATAAAGCTTTATTTATCNATATTTTTATATGCTTCNAAGNGNAAACAATACNAAATTTATAAATTTTATTGGGGCGATAAATAAACAAACATTATTGACCAGAACGTNACTTGACGAAATTTATAGAACGTTNTTTGAANNNCCTATAACAAGTTACTTTAGGGATAACAGCATAATTTCTTTCTAGAGTCCTTATCGACAAAGAAGATTATGACCTCGATGTTGAATTGAGCTACTNTCTTTTATGTAAACTTAAAAGGCAGGANNNNNNNNNNNNNNNNNNNNNNNNNN
Bahia_Exciro_394_1             NNNNNNNNNNNNNNNNNNNNNNNNNNNNNNNNNNNNNNNNNNNNNGGCCGCAGTACCCTGACTGTGCTAAGGTAGCATAATAATTTGCCTTTTAATTAAAGGNCTAGCATGAATGATTTGACGAAAGAAGAACTGTCTCTACTTATTNTTAAATAAATTAACCTAGAAGTTAAAAGGCTTCTATTCTCTAGAGGGACGACAAGACCCTATAAAGCTTTATTTATCNATATTTCTATTTATTTCNAAANANAAANAATATNAAATTTATAAATTTTATTGGGGCGATAAATAAACAAACATTATTAACCATAACGTNTCTTAACGAAATTTATAAAACGTTNTTTAAANNNCCNACAACAAGTTACTTTAGGGATAACAGCATAATTTCTTTTTAGAGCCCTTATCGACAAAGAAGATTATGACCTCGATGTTGAATTGAGCTACTNCCTTTTATGTAGACTTAAAAGGCAGGANNNNNNNNNNNNNNNNNNNNNNNNNN
Bahia_Wright_4                 NNNNNNNNNNNNNNNNNNNNNNNNNNNTGCCACTGAACATTAAATGGCCGCAGTACCCTGACTGTGCTAAGGTAGCATAATAATTCGTCTTTTAATTAAAGGNCTAGTATGAATGATTTGACGAAAGAAAATCTGTCTTAGCCTATTTTAAAAAAAATTAACCTAGAAGTTAAAAGGCTTCTATTTCCTAAAGGGACGACAAGACCCTATAAAGCTTTATTTATANATATTTTTATTTACTTCNAATNANAAANAATATNAAATTTATAAATTCTATTGGGGCGATAGATAAATAAACATTATTGACTATAACGTNTTTTAACGAAATTTATAAAATGTTNTTTAAANNACCTACAACAAGTTACTTTAGGGATAACAGCATAATTTCTTTTTAGAGTCCTTATCGACAAAGAAGATTATGACCTCGATGTTGAATTGAGTTACTNATTTTTATGGAGATATAAAAAGTAGAANNNNNNNNNNNNNNNNNNNNNNNNNN
Buenaventura_50_4              NCGCCAGAATTTCTTCTGGTAGGATCTGCCCACTGAACATTAAATGGCCGCAGTACCCTGACTGTGCTAAGGTAGCATAATAATTCGTCTTTTAATTAAAGGNCTAGTATGAATGATTTGACGAAAGAAAATCTGTCTTAGCTTATTNAAAAAAAAATTAACCTGGAAGTTAAAAGGCTTCTATTTCCTAAAGGGACGACAAGACCCTATAAAGCTTTATTTATANATATTTTTATTTATTTCNAATNANAAANAATACNAAATTTATAAATTCTATTGGGGCGATAGATAAATAAACATTATTGACTACAACGTNTTTTAACGAAATTTACAAAATGTTNTTTAAANNACCTACAACAAGTTACTTTAGGGATAACAGCATAATTTCTTTTTAGAGTCCTTATCGACAGAGAAGATTATGACCTCGATGTTGAATTGAGTTACTNATTTTTATGGAGATATAAAAAATAGAANNNNNNNNNNNNNNNNNNNNNNNNNN
capensis_Knysna_Tc_1           NNNNNNNNNNNNNNNNNNNNNNNNNNNNNNNNNNNNNNNNNNNNNNNNNNNNNTATATTGACTGTGCTAAGGTAGCATAATAATTTGCCTTTTAATTGAAGGNCTGGAATGAAAGGTCTAACGAAAAACTAACTGTCTTAGCTTGTTNTTAAAGAAATTTACTTAAAGGTTAAAAGGCCTTTATAAGTTTAAGGGACGATAAGACCCTATAAAGCTTTATTTATCTAGGCGCCAGCTACTTTTNAAGNGNAGANGGTAGNGCTCTTATAAATTTTGCTGGGGAGGCAAGTAATAAAACTTTACTGATTATAACACNTCTGGGTGAATTTAATCTAACGTTGTCTCAAATACCAATAACAAGTTACTTTAGGGATAACAGCACAATTTTCTTATAGAGTTCCTATCGACGAGAAAGATTGTGACCTCGATGTTGAATTGAGCCNCTNTCCATTAAGTAGCCCTAATGGTTAAGAAGTCTGTTCGACTTTTAATTGCTCNN
Capistrano_428_6               NNNNNNNNNNNNNNNNNNNNNNNNNNNNNNNNNNNNNNNTTAAATGGCCGCAGTACCCTGACTGTGCTAAGGTAGCATAATAATTTGCCTTTTAATTAAAGGNCTAGAATGAAGGATTTGACGAAAGATTAACTGTCTTAGCTTATTNATTAAAAAATTAACTTAGAAGTTAAAAGGCTTCTATTTACTAAAGGGACGATAAGACCCTATAAAGCTTTATTTAANNAAATTTCTATTTTTGTTNAAGNANAAANAAATANCAAATCATAAATTTTATTGGGGAGATAGATAAACAAACATTATCAATTACAACGTNTCTTAACGAAACTTATAAAACGTTNTTTAAAAACCTTATAACAAGTTACTTTAGGGATAACAGCATAATTTCTTTTTAGAGTTCCTATCGACAAAGAAGATTATGACCTCGATGTTGAATTGAGTTGCTNCCTTTTAAGCAGATTTAAAAGGCAGGANNNNNNNNNNNNNNNNNNNNNNNNNN
Ceuta_103_1                    NNNNNNNNNNNNNNNNNNNNNNNNNNNNNNNNNNNNNNNNNNNNTGGCCGCAGTACCCTGACTGTGCTAAGGTAGCATAATAATTTGCCTTTTAATTAAAGGNCTAGAATGAAGGATTTGACGAAAGAAAATCTGTCTCTACTTATTNTTAAAGAAATTAACCTAGAAGTTAAAAGGCTTCTATCTGCTAGAGGGACGACAAGACCCTATAAAACTTTATTTATTNATATTTATATCTACTTCNAAGNANAGACAATATNAAATTTATAAATTTTATTGGGGCGATAGATAAATAAACATTATCAGCCATAACGTNCCTTAACGAAATTTATAGAACGTTNTTTAAANNNCTAATAACAAGCTACTTTAGGGATAACAGCATAATTTCTTTTTAGAGTCTCTATCGACAAAGAAGATTATGACCTCGATGTTGAATTGAGCTACTCCCTTTTAATTAGACTTAAAGGGTAGGANGTCTGTTCGACTCTTAATTACTCNN
chilensis_Punta_Tablas_Tch_1   NNNNNNNNNNNNNNNNNNNNNNNNNNNNNNNNNNNNNNNNNNNNNNNNNNTATTATATTGACTGNGCTAAGGTAGCGAAATAATTTGCCTCTTTATTAGAGGNCCTGAATGAAAGATCTGACGTAAGACCAACTGTTTCATTTAATANAATAATAAATTAATTCTGAAGTAAAAAAGCTTCAATAAATTTAAAAGACGATAAGACCCTACAAAGCTTAACTTAANNNNNNGTTATAAATCATANATACAGAACNCTGATNATAGTCTTAAGTTTTACTGGGGCGGTACTAAACTAAACATTTTAAAATACAACGTNTTTAAACGAAATACAACGAACAATATCTAATTAATTAAGAACAAGTTACTTTAGGGATAACAGCACAATTTTTTCACAGAGTTCCTATCGAAGAAAAAGCTTGTGACCTCGATGTTGAATTAAGCAACTNAATTTCGCGCAACACCGAGATAATAGAANNNNNNNNNNNNNNNNNNNNNNNNN
Choya_284_3                    NNNNNNNNNNNNNNNNNNNNNNNNNNNGCCCACTGAATATTAAATGGCCGCAGTACCCTGACTGTGCTAAGGTAGCATAATAATTCGTCTTTTAATTAAAGGNCTAGTATGAATGATTTGACGAAAGAAAATCTGTCTTAGCTTATTNAAAAAAAAATTAACCTAGAAGTTAAAAGGCTTCTATTTCCTAAAGGGACGACAAGACCCTATAAAGCTTTATTTATANATATTTTTATTTACTTCNAATNANAAANAATATNAAATTTATAAATTCTATTGGGGCGATAGATAAATAAACATTATTGACTATAACGTNCTTTAACGAAATTTATAAAATGTTNTTTAAANNATATACAACAAGTTACTTTAGGGATAACAGCATAATTTCTTTTTAGAGTCCTTATCGACAAAGAAGATTATGACCTCGATGTTGAATTGAGTTACTNATTTTTATGGAGATATAAAAAGTAGAANNNNNNNNNNNNNNNNNNNNNNNNNN
Choya_596_1                    NNNNNNNNNNNNNNNNNNNNNNNNNNNNNNNNNNNNNNNNNNNNNNNNNNNNNNNNNNNNNNNNNNNNNNNNNNNNNNNNNNNNNNNNNNNNNNNNNNNNNNNNNNNNNNNGAAGATTTGACGAGAGAAGACCTGTCTCTGCTTATTNTTAAAAAAATTAACCTGGAAGTTAAAAGGCTTCTATTTCTTAGAGGGACGACAAGACCCTATAAAGCTTTATTTATTNATATTTTTATATACTTCNAAGNGNAGACAATACNAAATTTATAAATTTTATTGGGGCGATAAATAAACAAACATTATTGGCCATAACGTNACTTAACGAAGTTTATAAAACGTTNTTTGAANNNCTTACAACAAGTTACTTTAGGGATAACAGCATAATTTCTTTCTAGAGTCCTTATCGACAAAGAAGATTATGACCTCGATGTTGAATTGAGNNNNNNNNNNNNNNNNNNNNNNNNNNNNNNNNNNNNNNNNNNNNNNNNNNNNNNNNNNN
Christy_6                      NNNNNNNNNNNNNNNNNNNNNNNNNNNNNNNNNNNNNNNNNNNNTGGCCGCAGTACCCTGACTGTGCTAAGGTAGCATAATAATTTGCCTTTTAATTAAAGGNCTAGAATGAAGGATTTGACGAAAGATTAACTGTCTTAGCTTATTNATTAAAAAATTAACTTAGAAGTTAAAAGGCTTCTATTTACTAAAGGGACGATAAGACCCTATAAAGCTTTATTTAANNAAATTTCTATTTTTGTTNAAGNANAAANAAATANCAAATCATAAATTTTATTGGGGAGATAGATAAACAAACATTATCAATTACAACGTNTCTTAACGAAACTTATAAAACGTTNTTTAAAAACCTTATAACAAGTTACTTTAGGGATAACAGCATAATTTCTTTTTAGAGTTCCTATCGACAAAGAAGATTATGACCTCGATGTTGAATTGAGTTGCTNCCTTTTAAGCAGATTTAAAAGGCAGGANNNNNNNNNNNNNNNNNNNNNNNNNN
Crystal_120_3                  NNNNNNNNNNNNNNNNNNNNNNNNNNCTGCCCATGAGAATTAAATGGCCGCAGTACCCTGACTGTGCTAAGGTAGCATAATAATTTGCCTTTTAATTAAAGGNCTAGAATGAAGGATTTGACGAAAGATTAACTGTCTTAGCTTATTNATTAAAAAATTAACTTAGAAGTTAAAAGGCTTCTATTTACTAAAGGGACGATAAGACCCTATAAAGCTTTATTTAANNAAATTTCTATTTTTGTTNAAGNANAAANAAATANCAAATCATAAATTTTATTGGGGAGATAGATAAACAAACATTATCAATTACAACGTNTCTTAACGAAACTTATAAAACGTTNTTTAAAAACCTTATAACAAGTTACTTTAGGGATAACAGCATAATTTCTTTTTAGAGTTCCTATCGACAAAGAAGATTATGACCTCGATGTTGAATTGAGTTGCTNCCTTTTAAGCAGATTTAAAAGGCAGGANNNNNNNNNNNNNNNNNNNNNNNNNN
El_Cajete_58_4                 NNNNNNNNNNNNNNNNNNNNNNNNNNNNNGCCACTGACATTAAATGGCCGCAGTACCCTGACTGTGCTAAGGTAGCATAATAATTCGTCTTTTAATTAAAGGNCTAGTATGAATGATTTGACGAAAGAAAATCTGTCTTAGCTTATTNAAAAAAAAATTAACCTAGAAGTTAAAAGGCTTCTATTTCCTAAAGGGACGACAAGACCCTATAAAGCTTTATTTATANATATTTTTATTTACTTCNAATNANAAANAATATNAAATTTATAAATTCTATTGGGGCGATAGATAAATAAACATTATTAACTATAACGTNTTTTAACGAAATTTATAAAATATTNTTTAAANNACCTACAACAAGTTACTTTAGGGATAACAGCATAATTTCTTTTTAGAGTCCTTATCGACAGAGAAGATTATGACCTCGATGTTGAATTGAGTTACTNATTTTTATGGAGATATAAAAAGTAGAANNNNNNNNNNNNNNNNNNNNNNNNNN
El_Tomatal_268_5               NNNNNNNNNNNNNNNNNNNNNNNNNNNNNNNNNNNNNNNNNNNNNNNNNNNNNNNNNNNNNNNNNNNNNNNNNNNNNNNNNNNNNNNNNNNNNNNNNNNNNNNNNNNNNNNNNNGATTTGACGAAAGATTAACTGTCTTAGCTTATTNATTAAAAAATTAACTTAGAAGTTAAAAGGCTTCTATTTACTAAAGGGACGATAAGACCCTATAAAGCTTTATTTAANNAAATTTCTATTTTTGTTNAAGNANAAANAAATANCAAATCATAAATTTTATTGGGGAGATAGATAAACAAACATTATCAATTACAACGTNTCTTAACGAAACTTATAAAACGTTNTTTAAAAACCTTATAACAAGTTACTTTAGGGATAACAGCATAATTTCTTTTTAGAGTTCCTATCGACAAAGAAGATTATGACCTCGATGTTGAATTGAGTTGCTNCCTTTTAAGCAGATTTAAAAGGCAGGANNNNNNNNNNNNNNNNNNNNNNNNNN
Ensenada_281_6                 NNNNNNNNNNNNNNNNNNNNNNNNNNNNNNNNNNGAGCATTAAATGGCCGCAGTACCCTGACTGTGCTAAGGTAGCATAATAATTTGCCTTTTAATTAAAGGNCTAGAATGAAGGATTTGACGAAAGATTAACTGTCTTAGCTTATTNATTAAAAAATTAACTTAGAAGTTAAAAGGCTTCTATTTACTAAAGGGACGATAAGACCCTATAAAGCTTTATTTAANNAAATTTCTATTTTTGTTNAAGNANAAANAAATANCAAATCATAAATTTTATTGGGGAGATAGATAAACAAACATTATCAATTACAACGTNTCTTAACGAAACTTATAAAACGTTNTTTAAAAACCTTATAACAAGTTACTTTAGGGATAACAGCATAATTTCTTTTTAGAGTTCCTATCGACAAAGAAGATTATGACCTCGATGTTGAATTGAGTTGCTNCCTTTTAAGCAGATTTAAAAGGCAGGANNNNNNNNNNNNNNNNNNNNNNNNNN
Espiritu_Santo_60_4            NNNNNNNNNNNNNNNNNNNNNNNNNNNNNNNNNNNNNNNNNNNNTGGCCGCAGTACCCTGACTGTGCTAAGGTAGCATAATAATTCGTCTTTTAATTAAAGGNCTAGTATGAATGATTTGACGAAAGAAAATCTGTCTTAGCTTATTNAAAAAAAAATTAACCTAGAAGTTAAAAGGCTTCTATTTCCTAAAGGGACGACAAGACCCTATAAAGCTTTATTTATANATATTTTTATTTATTTCNAATNANAAANAATATNAAATTTATAAATTCTATTGGGGCGATAGATAAATAAACATTATTAACTATAACGTNTTTTAACGAAATTTATAAAATATTNTTTAAANNACCTACAACAAGTTACTTTAGGGATAACAGCATAATTTCTTTTTAGAGTCCTTATCGACAGAGAAGATTATGACCTCGATGTTGAATTGAGTTACTNATTTTTATGGAGATATAAAAAGTAGAANNNNNNNNNNNNNNNNNNNNNNNNNN
europaeus_Italy_25_1           NNNNNNNNNNNNNNNNNNNNNNNNNNNNNNNNNNNNNNNNNNNNNNNNNNNNNNNNNNNNNNNNNNNNNNNNNNNNNNNNNNNNNNNCTTTTTAATTGAAAGNCTGGAATGAAAGATGTGACGAGAAGATAACTGTCTTGGTTTATTNAGAAATAAATTGACTAAGAGGTAAAAAGGCTTCTATGATTTTAAGGGACGATAAGACCCTATAAAGCTTTATTTATNNAACTGCTGGTTTATTTANAAGGANAAANAACGANGTATTTATAAATTTTGCTGGGGCGGCAAGTAATTAAACTTTACTGATTGTAACACNCTTGGGTGTATTTGATTTAGCGTTGTTTCAAACATAAAAAACAAGTTACTTTAGGGATAACAGCACAATTTTCTTATAGAGTCCTTATCGACAAGAAAGATTGTGACCTCGATGTTGAATTGAGTTACTNTTTGCTAAGCAACCATAGCAAATAGAANGTCTGTTCGACTTTTAATTACTCNN
europaeus_Libya_Sabratah_Te_1  NNNNNNNNNNNNNNNNNNNNNNNNNNNNNNNNNNNNNNNNNNNNNNNNNNNNNNNNNNNNNNNNNNNNNNNNNNNNNNNNNNNNNNNNNNNNNNNNNNNNNNNNNNNNNNNNNNNNNGTGACGAGAAGATAACTGTCTTGGTTTATTNAGAAATAAATTGACTAAGAGGTAAAAAGGCTTCTATGATTTTAAGGGACGACAAGACCCTATAAAGCTTTATTTATNNGACTGCTGGTTTATTTANAAGGANAAANAACGANGTATTTATAAATTTTGCTGGGGCGGCAAGTAACTAAACTTTACTGATTATAACACNCTTGGGTGGATTTGATTTAGCGTTGTTTCAAACATAAAAAACAAGTTACTTTAGGGATAACAGCACAATTTTCTTATAGAGTCCTTATCGACAAGAAAGATTGTGACCTCGATGTTGAATTGAGTTACTNTTTGCTAAGCAGCCATAGCAAATAGAANNNNNNNNNNNNNNNNNNNNNNNNNN
europaeus_Libya_Cyrenaica_Te_2 NNNNNNNNNNNNNNNNNNNNNNNNNNNNNNNNNNNNNNNNNNNNNNNNNNNNNNNNNNNNNNNNNNNNNNNNNNNNNNNNNNNNNNNNNNNNNNNNNNNNNNNNNNNNNNNNNNNNNGTGACGAGAAGATAACTGTCTTGGTTTATTNAGGAATAAATTGACTAGGAGGTAAAAAGGCTTCTATGACTTTAAGGGACGACAAGACCCTATAAAGCTTTATTTATNNGATTGCTGGTTTATTTANAAGGANAAANAACGANGTATTTATAAATTTTGCTGGGGCGGCAAGTAATTAAACTTTACTGATTGTAACACNCTTGGGTGTATTTGATTTAGCGTTGTTTCAAACATGAAAAACAAGTTACTTTAGGGATAACAGCACAATTTTCTTATAGAGTTCTTATCGACAAGAAAGATTGTGACCTCGATGTTGAATTGAGTTACTNTTTGCTAAGCAGCCATAGCAAATAGAANNNNNNNNNNNNNNNNNNNNNNNNNN
exiguus_Yemen_Tex_1            NNNNNNNNNNNNNNNNNNNNNNNNNNNNNNNNNNNNNNNNNNNNNNNNNNNNNTATATTGACTGTGCTAAGGTAGCATAATAACTTGCCTTTTAATTGAAGGNCTAGAATGAAGGATTTGACGAGAGGTAACCTGTCTCTGCCTGTTNAGAAATAAATTTATATAAAGGTAAAAAAGCCTTTAAGCTCCAATGGGACAATAAGACCCTATAAAGCTTTATTTATNNACTAGTTGCTAGCGTTANAGACANAAGNGCAATNCTAACTATAAATTTTACTGGGGCGGTAAATAATCTAACGTTATTCAATCTCACGCATTTGAGCGAAATTTATTCAACNTTATATCTAAATTTAAGAACAAGTTACTTTAGGGATAACAGCATAATTTCTTTNTAGAGTTCTTATCGACAAGGAAGATTATGACCTCGATGTTGAATTAAGTCACTNTCTATTAAGCAGCCCTAATAGCTAAGAANNNNNNNNNNNNNNNNNNNNNNNNN
granulatus_Cape_Town_Tg_1      NNNNNNNNNNNNNNNNNNNNNCCGGTACCTGCCGTGAATGTTAACGGCCGCAGTACTCTGACTGTGCCAAGGTAGCATAATAATTTGTCTCTTAATTGGAGGAGTAGAATAAATGGTTCGACGAGAATTTAACTGTCTTAGCTTGTTATAAAAAAACTTAACTTAAAGGTTAAAAGGCCTTTATAAATTTAAGGGACGATAAGACCCTATAAAGCTTTATTTATATAAATATAAATTATTTTANAAGAANAAANAATAANATATTTGTAAATTTTGCTGGGGCGGTAAGTAATAAAACTTTACTAATTCCAACATNCTTGAATGAAATTAATTTAGCGTTGTTTCAAACAATAATAACAAGTTACTTTAGGGATAACAGCATAATCTTCTTATAGAGTCCCTATCGACAAGAAAGATTATGACCTCGATGTTGAATTGAGTTCCTNTTCATTAAGCAGCTATAATGATCAAGAAGTCTGTTCGACTTGTAATTACTCNN
granuliferus_Korea_CY_2        NNNNNNNNNNNNNNNNNNNNNNNNNNNNNNNNNNNNNNNNNNNNNNNNNNNNNNNNATTGACTGTGCTAAGGTAGCATAATAACTTGCCTTTTAATTTAAGGNATGGAATGAACGATTTGACGGGAGATTTACTATCTTAATATGCANATAGTTAATTTTACTTGGGGGTAAAAAGGCCTCTTTATATTAGAGGGACGACAAGACCCTGTAAAGCTTCACTCAANNGCTAATTGGCGGGATAANNNNNAGAAANGAGTCNGAAAATATGAGTTACGCTGGGGCGGTGGATAGTTAAACGCTATGGGAAAAAACGANAATGAGCGAAATTCGACTAACGTTGATTCAGAACTAAATAATAAGTTACTTCAGGGATAACAGCATAATTCTTTCCGAAAGCTCCCATTGCCGAAAGAGATTATGACCTCGATGTTGGATTAAGNNNNNNNNNNNNNNNNNNNNNNNNNNNNNNNNNNNNNNNNNNNNNNNNNNNNNNNNNNN
granuliferus_Japan_Hyo_1       NNNNNNNNNNNNNNNNNNNNNNNNNNNNNNNNNNNNNNNNNNNNNNNNNNNNNNNNNNNNNNNNNNNNNNNNNNNNNNNNNNNNNNNNNNNNNNNNNNNNNNNNNNGGATGAACGATTTGACGGGAGATTTACTATCTTAATATGCANATAGTTAATTTTACTTGGGGGTAAAAAGGCCTCTTTATATTAGAGGGACGACAAGACCCTGTAAAGCTTCACTCAANNGCTAATTGGCGGGATAANNNNNAGAAANGAGTCNGAAAATATGAGTTACGCTGGGGCGGCGGATAGTTAAACGCTATGGGAAAAAACGANAATGAGCGAAATTCGACTAACGTTGATTCAGAACTAAATAATAAGTTACTTCAGGGATAACAGCATAATTCTTTCCGAAAGCTCCCATTGCCGAAAGAGATTATGACCTCGATGTTGGATTAAGNNNNNNNNNNNNNNNNNNNNNNNNNNNNNNNNNNNNNNNNNNNNNNNNNNNNNNNNNNN
Isla_angel_de_la_Guarda_06     NNNNNNNNNNNNNNNNNNNNNNNNNNNNNNNNNNNNNNNNNNNNNNNNNNNNNTATATTGACTGTGCTAAGGTAGCATAATAATTTGCCTTTTAATTAAAGGNCTAGCATGAATGATTTGACGAAAGAAGAGCTGTCTCCGCTTATTNTTTAATAAATTAACCTAGAAGTTAAAAGGCTTCTATTCTCTAGAGGGACGACAAGACCCTATAAAGCTTTATTTATCNATATTTCTATTTATTTCNAAANANAAANAATATNAAATTTATAAATTTTATTGGGGCGATAGATAAAAAAACATTATTAACCATAACGTNTTTTAACGAAACTTATAAAATATTNCTTAAANNNCTNANAACAAGTTACTTTAGGGATAACAGCNNNNNNNNNNNNNNNNNNNNNNNNNNNNNNNNNNNNNNNNNNNNNNNNNNNNNNNNNNNNNNNNNNNNNNNNNNNNNNNNNNNNNNNNNNNNNNNNNNNNNNNNNNNNNNNNNNNNNNN
Isla_Cedros_36_7               NNNNNNNNNNNNNNNNNNNNNNNNNNNNNNNNATGAGAATTAAATGGCCGCAGTACCCTGACTGTGCTAAGGTAGCATAATAATTTGCCTTTTAATTAAAGGNCTAGAATGAAGGATTTGACGAAAGATTAACTGTCTTAGCTTATTNATTAAAAAATTAACTTAGAAGTTAAAAGGCTTCTATTTACTAAAGGGACGATAAGACCCTATAAAGCTTTATTTAANNAAATTTCTATTTTTGTTNAAGAANAAANAAATANCAAATCATAAATTTTATTGGGGAGATAGATAAACAAACATTATCAATTACAACGTNTCTTAACGAAACTTATAAAACGTTNTTTAAAAACCTTATAACAAGTTACTTTAGGGATAACAGCATAATTTCTTTTTAGAGTTCCTATCGACAAAGAAGATTATGACCTCGATGTTGAATTGAGTTGCTNCCTTTTAAGCAGATTTAAAAGGCAGGANNNNNNNNNNNNNNNNNNNNNNNNNN
Isla_Partida_62_4              NNNNNNNNNNNNNNNNNNNNNNNNNNNNNNNNNNNNNNNNNNNNNGGCCGCAGTACCCTGACTGTGCTAAGGTAGCATAATAATTCGTCTTTTAATTAAAGGNCTAGTATGAATGATTTGACGAAAGAAAATCTGTCTTAGCTTATTNAAAAAAAAATTAACCTAGAAGTTAAAAGGCTTCTATTTCCTAAAGGGACGACAAGACCCTATAAAGCTTTATTTATANATATTTTTATTTATTTCNAATNANAAANAATATNAAATTTATAAATTCTATTGGGGCGATAGATAAATAAACATTATTAACTATAACGTNTTTTAACGAAATTTATAAAATATTNTTTAAANNACCTACAACAAGTTACTTTAGGGATAACAGCATAATTTCTTTTTAGAGTCCTTATCGACAGAGAAGATTATGACCTCGATGTTGAATTGAGTTACTNATTTTTATGGAGATATAAAAAGTAGAANNNNNNNNNNNNNNNNNNNNNNNNNN
Isla_Tiburon_7_3               NNNNNNNNNNNNNNNNNGGTAGGATCTGCCCACTGAACATTAAATGGCCGCAGTACCCTGACTGTGCTAAGGTAGCATAATAATTCGTCTTTTAATTAAAGGNCTAGTATGAATGATTTGACGAAAGAAAATCTGTCTTAGCCTATTNAAAAAAAAATTAACCTAGAAGTTAAAAGGCTTCTATTTCCTAAAGGGACGACAAGACCCTATAAAGCTTTATTTATANATATTTTTATTTACTTCNAATNANAAANAATATNAAATTTATAAATTCTATTGGGGCGATAGATAAATAAACATTATTGACTATAACGTNTTTTAACGAAATTTATAAAATGTTNTTTAAANNACCTACAACAAGTTACTTTAGGGATAACAGCATAATTTCTTTTTAGAGTCCTTATCGACAAAGAAGATTATGACCTCGATGTTGAATTGAGTTACTNATTTTTATGGAGATATAAAAAGTAGAANNNNNNNNNNNNNNNNNNNNNNNNNN
La_Paz_59_4                    NNNNNNNNNNNNNNNNNNNNNNNNNNCTGCCACTGAACATTAAATGGCCGCAGTACCCTGACTGTGCTAAGGTAGCATAATAATTCGTCTTTTAATTAAAGGNCTAGTATGAATGATTTGACGAAAGAAAATCTGTCTTAGCTTATTNAAAAAAAAATTAACCTAGAAGTTAAAAGGCTTCTATTTCCTAAAGGGACGACAAGACCCTATAAAGCTTTATTTATANATATTTTTATTTATTTCNAATNANAAANAATATNAAATTTATAAATTCTATTGGGGCGATAGATAAATAAACATTATTAACTATAACGTNTTTTAACGAAATTTATAAAATATTNTTTAAANNACCTACAACAAGTTACTTTAGGGATAACAGCATAATTTCTTTTTAGAGTCCTTATCGACAGAGAAGATTATGACCTCGATGTTGAATTGAGTTACTNATTTTTATGGAGATATAAAAAGTAGAANNNNNNNNNNNNNNNNNNNNNNNNNN
Las_Gringas_265_5              NCGCCAGGAATTTTCCTGGTAGGATCTGCCCACTGAACTTTAAATGGCCGCAGTACCCTGACTGTGCTAAGGTAGCATAATAATTTGCCTTTTAATTAAAGGNCTAGCATGAATGATTTGACGAAAGAAGAACTGTCTCTACTTATTNTTAAATAAATTAACCTAGAAGTTAAAAGGCTTCTATTCTCTAGAGGGACGACAAGACCCTATAAAGCTTTATTTATCNATATTTCTATTTATTTCAAAANANAAANAATATNAAATTTATAAATTTTATTGGGGCGATAAATAAACAAACATTATTAACCATAACGTNTCTTAACGAAATTTATAAAACGTTNTTTAAANNNCCNACAACAAGTTACTTTAGGGATAACAGCATAATTTCTTTTTAGAGCCCTTATCGACAAAGAAGATTATGACCTCGATGTTGAATTGAGCTACTNCCTTTTATGTAGACTTAAAAGGCAGGANNNNNNNNNNNNNNNNNNNNNNNNNN
Loreto_54_3                    NNNNNNNNNNNNNNNNNNNNNNNNNNTGCCCACTGAATATTAAATGGCCGCAGTACCNNNNCTGTGCTAAGGTAGCATAATAATTTGCCTCTTAATTAGGGGNCTAGCATGAAAGATTTGACGAAAGAAAATCTGTTTCAGCTTATTNAGAAAGAAATTAACCTAGAAGTTAAAAGGCTTCTATTGTCTAAAGGGACGACAAGACCCTATAAAGCTTTATTTATNNTTATTTATATCTATATTNAAGNANAAATAATATNAAATATATAAATTCTATTGGGGCGATATATAAATAAACATTATAAATTATAACGTNCTTTAACGAAACTTATTTAATGTTNTTTAAAANACCTATAACAAGTTACTTTAGGGATAACAGCATAATTTCTTTTTCGAGTCCTTATCTACAAAGAAGATTATGACCTCGATGTTGAATTGAGTTACTNCCTTTTATGCAGACCTAAAAGGTAGAANNNNNNNNNNNNNNNNNNNNNNNNNN
Loreto_54_7                    NNNNNNNNNNNNNNNNNNNNNNNNNCTGCCCACTGAACATTAAATGGCCGCAGTACCCTGACTGTGCTAAGGTAGCATAATAATTCGTCTTTTAATTAAAGGNCTAGTATGAATGATTTGACGAAAGAAAATCTGTCTTAGCTTATTNAAAAAAAAATTAACCTGGAAGTTAAAAGGCTTCTATTTCCTAAAGGGACGACAAGACCCTATAAAGCTTTATTTATANAAATTTTTATTTATTTCNAATNANAAANAATACNAAATTTATAAATTCTATTGGGGCGATAGATAAATAAACATTATTGACTACAACGTNTTTTAACGAAATTTACAAAATGTTNTTTAAANNACCTACAACAAGTTACTTTAGGGATAACAGCATAATTTCTTTTTAGAGTCCTTATCGACAGAAAAAATTATGACCTCGATGTTGAATTGAGTTACTNATTTTTATGGAGATATAAAAAATAGAANNNNNNNNNNNNNNNNNNNNNNNNNN
Los_Barriles_416_1             NNNNNNNNNNNNNNNNNNNNNNNNNNNNNNNNNNNNACATTAAATGGCCGCAGTACCCTGACTGTGCTAAGGTAGCATAATAATTCGTCTTTTAATTAAAGGNCTAGTATGAATGATTTGACGAAAGAAAATCTGTCTTAGCTTATTNAAAAAAAAATTAACCTAGAAGTTAAAAGGCTTCTATTTCCTAAAGGGACGACAAGACCCTATAAAGCTTTATTTATANATATTTTTATTTATTTCNAATNANAAANAATACNAAATTTATAAATTCTATTGGGGCGATAAATAAATAAACATTATTAACTATAACGTNTTTTAACGAAATTTATAAAATGTTNTTTAAANNACCTACAACAAGTTACTTTAGGGATAACAGCATAATTTCTTTTTAGAGTCCTTATCGACAAAGAAGATTATGACCTCGATGTTGAATTGAGTTACTNATTTTTATGGAGATATAAAAAGTAGAANNNNNNNNNNNNNNNNNNNNNNNNNN
maindroni_Kuwait_Tma_1         NNNNNNNNNNNNNNNNNNNNNNNNNNNNNNNNNNNNNNNNNNNNNNNNNNNNNTATATTGACTGTGCTAAGGTAGCATAATAATTTGCCTTTTAATTGAAGGNCTGGAATGAAGGATTTGATGAGAAATTAACTGTCTCAGCCTAGCNNTTAGGAAATTAATATAGAGGTAAAAAAGCCTTTCTAACCTAAAGGGACGATAAGACCCTATAAAGCTTTATTTACNNAGCTGTTATTTACTTTANAGGCANGGANATAATNTGAACTGTAAATTTTACTGGGGCGGTAGATAGATAAACATTATTAATTTTAACGCNTATGAGCGAAGTCAAACTAACGTTAATTTAAAACTTAATAACAAGTTACTTTAGGGATAACAGCATAATTTTTTTCTAGAGCTCCTATCGACAAAAAAGATTATGACCTCGATGTTGAATTAAGTTCCTNTCCACTGAGCAACCCTAGTGGATAGAANNNNNNNNNNNNNNNNNNNNNNNNNN
Manzanillo_426_3               NGCCAGAGAATCCTCTGGTAGGATCTGCCCAATGAGTATTTAAATGGCCGCAGTACCCTAACTGTGCTAAGGTAGCATAATAATTTGCCTTTTAATTAGAGGNCTAGTATGAAAGATTTGACGAAAGAATATCTCTCTCAGCTTATCNAAAAAAAAATTAACCTGAAAGTTAAAAGGCTTTCATATCCTAAAAGGACGACAAGACCCTATAAAGCTTTATTTATNNATATTTTTATTTACTTCNAATNAGAAANAATACNAAATCTATAAATTTTATTGGGGCGATAAATAAACAAACATTATTAATTATAACGTNCTTTGACGAAACTTATAGAACGTTNTGTAAAANACTTATAACAAGTTACTTTAGGGATAACAGCATAATTTCTTTTAAGAGTTCCTATCGACAAAGAAGATTATGACCTCGATGTTGAATTGAGTTACTNCCTTTTAAGCAGCCCTAAAAGGTAGAANGTCTGTTCGACTTTTAATTACTCNN
marcuzzii_Cayo_Coco_Tmar_1     NNNNNNNNNNNNNNNNNNNNNNNNNNNNNNNNNNNNNNNNNNNNNNNNNNNNNNNNNNNNNNNNNNNNNNNNNNNNNNNNNNNNNNNNNNNNNNNNNNNNNNNNNNNNNNNGAAGATTTGACGAAAATTTCCCTGTCTCGATTTATTTGCAAAAAAATTAACCAAAAGGTTAAAAGGCCTTTATAGCTTAAGGGGACGATAAGACCCTATAAAACTTTATTTATNNAACCTTTATTTATTTTANCAGAANACANAAATANCGAATTATAAATTTTGCTGGGGCGACAAAAAACTTAACATTCTTTAACCAAACGTNAATGAACGAAATTTAACCAACATTNATTTTAGACTTAAAAACAAGTTACTTTAGGGATAACAGCATAATTTCTTTTTAGAGCCCCTATCGACAAAGAAGATTATGACCTCGATGTTGAATTGAGTACCTNCCTTCTAAGCAGCCTTAGAAGGTAGAANNNNNNNNNNNNNNNNNNNNNNNNNN
marcuzzii_Pinar_del_Rio_Tmar_2 NNNNNNNNNNNNNNNNNNNNNNNNNNNNNNNNNNNNNNNNNNNNNNNNNNNNNNNNNNNNNNNNNNNNNNNNNNNNNNNNNNNNNNNNNNNNNNNNNNNNNNNNNNNNNNNGAAGATTTGACGAAAGTTTCCCTGTCTCGATTTATTTGCAAAAAAATTAACCGAAAGGTTAAAAGGCCTTTATAGTTTAAGGGGACGATAAGACCCTATAAAACTTTATTTATNNAACCTTTATTTATTTTANTAGAANACANAAATANCGAATTATAAATTTTGCTGGGGCGGCAAAAAACTTAACATTCTTTAACCAAACGTNAATGAACGAAATTTAACCAACATTNATTTTAGACTCAAAAACAAGTTACTTTAGGGATAACAGCATAATTTCTTTTTAGAGCCCCTATCGACAAAGAAGATTATGACCTCGATGTTGAATTGAGTACCTNCCTTCTAAGCAGCCTTAAAAGGTAGAANNNNNNNNNNNNNNNNNNNNNNNNNN
Mazatlan_578_1                 NNNNNNNNNNNNNNNNNNNNNNNNNNNNNNNNNNNNNNNNNNNATGGCCGCAGTACCCTAACTGTGCTAAGGTAGCATAATAATTTGCCTTTTAATTAAAGGNCTAGTATGAAAGATTTGACGAAAGAATATCTATCTCAGCTTATTNAAAAAAAAATTAACTTGAGAGTTAAAAGGCTCTCATATCCTAAGGGGACGACAAGACCCTATAAAGCTTTATTTATNNATATTTTTATTTACTTCNAATNANAAANAATACNAAATTTATAAATTTTATTGGGGCGATAAATAAACAAACATTATTAATTACAACGTNTTTTAACGAAATTTATAGAACGTTNTATAAAANACTTATAACAAGTTACTTTAGGGATAACAGCATAATTTCTTTTAAAAGTTCCTATCGACAAAGAAGATTATGACCTCGATGTTGAATTGAGTTACTNCCTTTTAAGCAGCCCTAAAAGGTAGAANNNNNNNNNNNNNNNNNNNNNNNNNN
Michoacan_427_3                NNNNNNNNNNNNNNNNNNNNNNNNNNNNNNNNNNNNNNNNNNNNTGGCCGCAGTACCCTAACTGTGCTAAGGTAGCATAATAATTTGCCTTTTAATTAGAGGNCTAGTATGAAAGATTTGACGAAAGAATATCTCTCTCAGCTTATCNAAAAAAAAATTAACCTGAAAGTTAAAAGGCTTTCATATCCTAAAAGGACGACAAGACCCTATAAAGCTTTATTTATNNATATTTTTATTTACTTCNAATNAGAAANAATACNAAATCTATAAATTTTATTGGGGCGATAAATAAACAAACATTATTAATTATAACGTNCTTTGACGAAACTTATAGAACGTTNTGTAAAANACTTATAACAAGTTACTTTAGGGATAACAGCATAATTTCTTTTAAGAGTTCCTATCGACAAAGAAGATTATGACCTCGATGTTGAATTGAGTTACTNCCTTTTAAGCAGCCCTAAAAGGTAGAANNNNNNNNNNNNNNNNNNNNNNNNNN
minor_Tm_1_Seychelles          NNNNNNNNNNNNNNNNNNNNNNNNNNNNNNNNNNNNNNNNNNNNNNNNNNNNNNATATTGACTGTGCTAAGGTAGCATAATAATTTGCCTTTTAATTGAAGGNCTAGAATGAATGGCTTGACGAGAAATAAGCTGTCTTATTTTATANACAATGAATTTTACGTAAGAGTTAAAAGGCTCTTATTCTCTAAAGGGACGATAAGACCCTATAAAGCTTTACTCAANNTAAGGTTTAATAAAATANAAGNGNACCNAGCTANAATTATATGAGTTATGCTGGGGCGGCAGATAGTAAAACACTATTGGAAAGAACATNGTTGAATGGAGTTAATGTAACGTTGGTTCAAAACTAAATAATAAGCTACTTTAGGGATAACAGCACAATTATTTCAGAGAGCTCTTATCGGCGAAATAGATTGTGACCTCGATGTTGGATTAANNNNNNNNNNNNNNNNNNNNNNNNNNNNNNNNNNNNNNNNNNNNNNNNNNNNNNNNNNNN
neozelanicus_New_Zealand_Tnz_1 NNNNNNNNNNNNNNNNNNNNNNNNNNNNNNNNNNNNNNNNNNNNNNNNNNNNNNNNNNNNNNNNNNNNNNNNNNNNNNNNNNNNNNNNNNNNNNNNNNNNNNNNNNNNNNNNGCGATCTGACGAAAAATTAACTGTCCCCTTTTATTATAAGTAAAATTAACTTGAGAGTAAAAAGGCTCTCATCCTCTAAAGGGACGATAAGACCCTATAAAGCTTAACCTAANNATATCTCAAATTCATTANAGTNNNAAANAATTGNACACTCGTGGGTTTAACTGGGGCGGTTAGTAATAAAACATTACTTGAAATAACGTNTTTAGACGAAAAATAATAAACTTATCTTTTAAAATTAAGACTAAGTTACTTTAGGGATAACAGCGTAATAATCCTAGAAAGATCATATTGACAGGATGTGTTACGACCTCGATGTTGAATTGAATACCTNNCCTTTGAGCAGCATCAAAGGGAAGAANNNNNNNNNNNNNNNNNNNNNNNNNN
niveus_Puerto_Rico_28_1        NNNNNNNNNNNNNNNNNNNNNNNNNNNNNNNNNNNNNNNNNNNNNNNNNNNNNNNNNNNNNNNNNNNNNNNNNNNNNNNNNNNNNNNNNNNNNNNNNNNNNNNNNNNNNNNGAGGATTTGACGAGAGAATTTCTGTCTCGGCTTATTNAAGAAAAAATTAACCTAAAGGTTAAAAGGCCTTTATTTACTAAAAGGACGACAAGACCCTATAAAGCTTTATTTAANNATATTTTTGTTTATTTTNAAGNGNAAANAAATANCAAATTATAAATTTTATTGGGGCGATAAATAAATAAACACTATTAATTAAAACGTNTTTTGACGAAATTTATAAAACATTNTTTAAAAAATTAACAACAAGTTACTTTAGGGATAACAGCATAATTTCTTTTTAGAGCTCCTATCGACAGAGAAGATTATGACCTCGATGTTGAATTGAGTTACTNTCCTCTAAGCAGCCTTAGAGGATAGAANNNNNNNNNNNNNNNNNNNNNNNNNN
opercularis_Sulawesi_To_1      NNNNNNNNNNNNNNNNNNNNNNNNNNNNNNNNNNNNNNNNNNNNNNNNNNNNNNATATTGACTGTGCTAAGGTAGCATAATAATTTGTCTTTTGATTGGGGANCTAGTATGAAGGATTCGACGAGAGATTGACTGTCTTAAAATACGNATAGTAAATTTTACTTAAAGGTAAAAAGGCCTTTATTTTCTAAAGGGACGATAAGACCCTATAAAGCTTCACTCACNNAAAAGGTTGGGTTATTTNAAGNGNCTTNAACTANATTTATATGAGTTATGCTGGGGCGGCAAGTAGTAAAACACTTTTTGTAAAAACGANGTTGATCGAAACTAAAANAACGTTGATTCAAAACTCAAAAACAAGTTACTTTAGGGATAACAGCGTAATTCTTTCTGAAAGACCTTATTGGCGGAAGAGATTACGACCTCGATGTTGGATTAANNNNNNNNNNNNNNNNNNNNNNNNNNNNNNNNNNNNNNNNNNNNNNNNNNNNNNNNNNNN
opercularis_Australia_To_2     NNNNNNNNNNNNNNNNNNNNNNNNNNNNNNNNNNNNNNNNNNNNNNNNNNNNNNATATTGACTGTGCTAAGGTAGCATAATAATTTGTCTTTTAATTGGAGGNCTGGAATGAAGGATTCGACGAGAGATGTACTGTCTTAGAGGGTANACAATGAACTTTACTTAAAGGTAAGAAGGCCTTTATTTTCTAAAGGGACGATAAGACCCTATAAAGCTTTACTTAANNACAAAATTGAGTTTATANAAGNGNCTTNGATTANATTTGTATGAGTTATGCTGGGGTGGCAAGAAATGAAACGGTTTTTATGACAACGANGTTGGGCGGATATGATANAACGTTAACTTAAAACTTAATAACAAGTTACTTTAGGGATAACAGCGTAATTCTTTTTGAAAGACCCTATTGGCGAAAGAGATTGCGACCTCGATGTTGAATTGAATAACTNAACTTTGGGCAGCACTAAAGAAGTAGGANNNNNNNNNNNNNNNNNNNNNNNNN
ponticus_Greece_27_2           NNNNNNNNNNNNNNNNNNNNNNNNNNNNNNNNNNNNNNNNNNNNNNNNNNNNNNNNNNNNNNNNNNNNNNNNNNNNNNNNNNNTTTGCCTTTTAATTGGAGGNCTGGAATGAAAGATCTGACGAGAAGATAACTGTCTTGGTTCGTTNTTAAATAAATTAACTTAGAAGTAAAAAGGCTTCTATGTATTTAAGGGACGATAAGACCCTATAAAGCTTTATTTATNNGGTTACTGGTTTGTTTTNAAGGANAAGNAGCAANGTATATGTAAATTTTGCTGGGGCGGCAAGTGACTAAACTTCACTGATTATAACACNTTTGTGTGAATACGATCTAGCGTTGTGTCAAACATTTAAAACAAGTTACTTTAGGGATAACAGCACAATTTTCTTATAGAGTCCTTATCGACAGGAAAGATTGTGACCTCGATGTTGAATTGAGTTTCTNCCCACTAAGCAGCCATAGTGGATAGGANGTCTGTTCGACTTTTAATTACTCNN
ponticus_Portugal_428_1        NCTCCAAAGAGACTTTTGGTAGAATCTGCCCAATGAGTGTTAAATGGCCGCAGTATATTGACTGTGCTAAGGTAGCATAATAATTTGCCTTTTAATTGGAGGNCTGGAATGAAAGATCTGACGAGAGGATAACTGTCTTGGTTCGCTNTTAAATAAATTGACTTAGAAGTAAAAAGGCTTCTATGTATTTAAGGGACGATAAGACCCTATAAAGCTTTATTTATNNGGTTACTGGTCTGTTTTNAAGGANAAGNAGCAANGTATATGTAAATTTTGCTGGGGCGGCAAATGACTAAACTTCATTGATTATAACACNCTTGCGTGAATACGATCTAGCGTTGTGTCAAACATTCAAAACAAGTTACTTTAGGGATAACAGCACAATTTTCTTATAGAGTCCTTATCGACAGGAAAGATTGTGACCTCGATGTTGAATTGAGTTTCTNCCCACTAAGCAACCATAGCGGGTAGGANNNNNNNNNNNNNNNNNNNNNNNNNN
ponticus_Libya_Cyrenaica_Tp_1  NNNNNNNNNNNNNNNNNNNNNNNNNNNNNNNNNNNNNNNNNNNNNNNNNNNNNNNNNNNNNNNNNNNNNNNNNNNNNNNNNNNNNNNNNNNNNNNNNNNNNNNNNNNNNGAGAAGATGTGACGAGAAGATAACTGTCTTGGTTTATTNGAAAATAAATTGACCTGGAAGTAAAAAGGCTTCTATGTGTTTAAGGGACGATAAGACCCTATAAAGCTTTATTTATNNAGTCAGCGGTCTGTGTANAAGGANAAGNAGCAGCGGATGTATAAATTTTGCTGGGGCGGCAAGTGACTGAACTTCACTGGTTATAACACNTTTGTGTGACTATAATTTAGCGTTGTCTCAAACATTTAAAACAAGTTACTTTAGGGATAACAGCACAATTTTCTTTTAGAGTTCCTATCGACAAGAAAGATTGTGACCTCGATGTTGAATTGAGTTTCTNTCTGCTAAGCAGCCATAGCGGATAGGANNNNNNNNNNNNNNNNNNNNNNNNNN
Puerta_del_Arco_69_4           NNNNNNNNNNNNNNNNNNNNNNNNNNNNNNNNNNNNNNNNNNNNNGGCCGCAGTACCCTGACTGTGCTAAGGTAGCATAATAATTCGTCTTTTAATTAAAGGNCTAGTATGAATGATTTGACGAAAGAAAATCTGTCTTAGCTTATTNAAAAAAAAATTAACCTAGAAGTTAAAAGGCTTCTATTTCCTAAAGGGACGACAAGACCCTATAAAGCTTTATTTATANATATTTTTATTTATTTCNAATNANAAANAATACNAAATTTATAAATTCTATTGGGGCGATAGATAAATAAACATTATTAACTATAACGTNTTTTAACGAAATTTATAAAATGTTNTTTAAANNACCTACAACAAGTTACTTTAGGGATAACAGCATAATTTCTTTTTAGAGTCCTTATCGACAAAGAAGATTATGACCTCGATGTTGAATTGAGTTACTNATTTTTATGGAGATATAAAAAGTAGAANNNNNNNNNNNNNNNNNNNNNNNNNN
Puerto_Libertad_76_13          NNNNNNNNNNNNNNNNNNNNNNGATCTGCCCACTGAATATTAAATGGCCGCAGTACCCTGACTGTGCTAAGGTAGCATAATAATTCGTCTTTTAATTAAAGGNCTAGTATGAATGATTTGACGAAAGAAAATCTGTCTTAGCTTATTNNAAAAAAAATTAACCTAGAAGTTAAAAGGCTTCTATTTCCTAAAGGGACGACAAGACCCTATAAAGCTTTATTTATANATATTTTTATTTACTTCNAATNANAAANAATATNAAATTTATAAATTCTATTGGGGCGATAGATAAATAAACATTATTGACTATAACGTNCTTTAACGAAATTTATAAAATGTTNTTTAAANNATATACAACAAGTTACTTTAGGGATAACAGCATAATTTCTTTTTAGAGTCCTTATCGACAAAGAAGATTATGACCTCGATGTTGAATTGAGTTACTNATTTTTATGGAGATATAAAAAGTAGAANNNNNNNNNNNNNNNNNNNNNNNNNN
Puerto_Libertad_76_14          NNNNNNNNNNNNNNNNNNNNNNNNNNNNNNNNNNNNNNNNNNNNNGGCCGCAGTACCCTGACTGTGCTAAGGTAGCATAATAATTTGCCTTTTAATTAAAGGNCTAGCATGAAAGATTTGACGAGAGAAGACCTGTCTCTGCTTATTNTTAAAAAAATTAACCTGGAAGTTAAAAGGCTTCTATTTCTTAGAGGGACGACAAGACCCTATAAAGCTTTATTTATTNATATTTTTATATACTTCNAAGNGNAGACAATACNAAATTTATAAATTTTATTGGGGTGATAAATAAACAAACATTATTGGCCATAACGTNACTTAACGAAGTTTATAAAACGTTNTTTAAANNNCTTACAACAAGTTACTTTAGGGATAACAGCATAATTTCTTTCTAGAGTCCTTATCGACAAAGAAGATTATGACCTCGATGTTGAATTGAGCTACTNTCTTTTATGTAAACTTAAAAGGCAGGANNNNNNNNNNNNNNNNNNNNNNNNNN
Puerto_Penasco_Mex_1           NNNNNNNNNNNNNNNNNNNNNNNNNNNNNNNNNNNNNNNNNNNNNNNNNNNNNNNNNNNNNCTGTGCTAAGGTAGCATAATAATTCGTCTTTTAATTAAAGGNCTAGTATGAATGATTTGACGAAAGAAAATCTGTCTTAGCTTATTNAAAAAAAAATTAACCTAGAAGTTAAAAGGCTTCTATTTCCTAAAGGGACGACAAGACCCTATAAAGCTTTATTTATANATATTTTTATTTACTTCNAATNANAAANAATATNAAATTTATAAATTCTATTGGGGCGATAGATAAATAAACATTATTGACTATAACGTNCTTTAACGAAATTTATAAAATGTTNTTTAAANNATATACAACAAGTTACTTTAGGGATAACAGCATAATTTCTTTTTAGAGTCCTTATCGACAAAGAAGATTATGACCTCGATGTTGAATTGAGTTACTNATTTTTATGGAGATATAAAAAGTAGAANGTCTGTTCGACTTTTAATTTCTCNN
Salsipuedes_569_1              NNNNNNNNNNNNNNNNNNNNNNNNNNNNNNNNNNNNNACTTTAATGGCCGCAGTACCCTGACTGTGCTAAGGTAGCATAATAATTTGCCTTTTAATTAAAGGNCTAGCATGAATGATTTGACGAAAGAAGAGCTGTCTCCGCTTATTNTTTAATAAATTAACCTAGAAGTTAAAAGGCTTCTATTCTCTAGAGGGACGACAAGACCCTATAAAGCTTTATTTATCNATATTTCTATTTATTTCNAAANANAAANAATATNAAATTTATAAATTTTATTGGGGCGATAGGTAAAAAAACATTATTAACCATAACGTNTTTTAACGAAACTTATAAAATATTNCTTAAANNNCTNANAACAAGTTACTTTAGGGATAACAGCATAATTTCTTTTTAGAGCCCTTATCGACAAAGAAGATTATGACCTCGATGTTGAATTGAGCTACTNCCTTTTATGTAGACTTAAAAGGCAGGANNNNNNNNNNNNNNNNNNNNNNNNNN
Salsipuedes_569_3              NNNNNNNNNNNNNNNNNNNNNNNNNNNNNNNNNNNNNACTTTAATGGCCGCAGTACCCTGACTGTGCTAAGGTAGCATAATAATTTGCCTTTTAATTAAAGGNCTAGCATGAAAGATTTGACGAAAGAAGATCTGTCTCTGCTTATTNTTAAAAAAATTAACCTGGAAGTTAAAAGGCTTCCGTTTCTTAGAGGGACGACAAGACCCTATAAAGCTTTATTTATTNATATTTTTATATACTTCNAAGNGNAGACAATACNAAATTTATAAATTTTATTGGGGCGATAAATAAACAAACATTATTGGCCATAACGTNACTTAACGAAGTTTATAGAACGTTNTTTGAANNNCCTGCAACAAGTTACTTTAGGGATAACAGCATAATTTCTTTCTAGAGTCCTTATCGACAAAGAAGATTATGACCTCGATGTTGAATTGAGCTACTNTCTTTTATGTAAACTTAAAAGGCAGGANNNNNNNNNNNNNNNNNNNNNNNNNN
San_Bruno_43_4                 NNNNNNNNNNNNNNNNNNNNNNNNNCTGCCCACTGAACATTAAATGGCCGCAGTACCCTGACTGTGCTAAGGTAGCATAATAATTCGTCTTTTAATTAAAGGNCTAGTATGAATGATTTGACGAAAGAAAATCTGTCTTAGCTTATTNAAAAAAAAATTAACCTGGAAGTTAAAAGGCTTCTATTTCCTAAAGGGACGACAAGACCCTATAAAGCTTTATTTATANATATTTTTATTTATTTCNAATNANAAANAATACNAAATTTATAAATTCTATTGGGGCGATAGATAAATAAACATTATTGACTACAACGTNTTTTAACGAAATTTACAAAATGTTNTTTAAANNACCTACAACAAGTTACTTTAGGGATAACAGCATAATTTCTTTTTAGAGTCCTTATCGACAGAGAAGATTATGACCTCGATGTTGAATTGAGTTACTNATTTTTATGGAGATATAAAAAATAGAANNNNNNNNNNNNNNNNNNNNNNNNNN
San_Carlos_12_4                NNNNNNNNNNNNNNNNNNNNNNNNNNNNNNNNNNNNNNNNNAAATGGCCGCAGTACCCTGACTGTGCTAAGGTAGCATAATAATTCGTCTTTTAATTAAAGGNCTAGTATGAATGATTTGACGAAAGAAAATCTGTCTTAGCTTATTNAAAAAAAAATTAACCTAGAAGTTAAAAGGCTTCTATTTCCTAAAGGGACGACAAGACCCTATAAAGCTTTATTTATANATATTTTTATTTACTTCNAATNANAAANAATATNAAATTTATAAATTCTATTGGGGCGATAGATAAATAAACATTATTGACTATAACGTNTTTTAACGAAATTTATAAAATGTTNTTTAAANNACCTACAACAAGTTACTTTAGGGATAACAGCATAATTTCTTTTTAGAGTCCTTATCGACAAAGAAGATTATGACCTCGATGTTGAATTGAGTTACTNATTTTTATGTAGATATAAAAAGTAGAANGTCTGTTCGACTTTTAATTTCTCNN
San_Evaristo_102_5             NNNNNNNNNNNNNNNNNNNNNNNNNCTGCCCACTGAACATTAAATGGCCGCAGTACCCTGACTGTGCTAAGGTAGCATAATAATTCGTCTTTTAATTAAAGGNCTAGTATGAATGATTTGACGAAAGAAAATCTGTCTTAGCTTATTNAAAAAAAAATTAACCTAGAAGTTAAAAGGCTTCTATATCCTAAAGGGACGACAAGACCCTGTAAAGCTTTATTTATANATATTTTTATTTACTTCNAATNANAAANAATATNAAATTTATAAATTCTATTGGGGCGATAGATAAATAAACATTATTAACTATAACGTNTTTTAACGAAATTTATAAAATGTTNTTTAAANNACCTACAACAAGTTACTTTAGGGATAACAGCATAATTTCTTTTTAGAGTCCTTATCGACAGAGAAGATTATGACCTCGATGTTGAATTGAGTTACTNATTTTTATGGAAATATAAAAAGTAGAANNNNNNNNNNNNNNNNNNNNNNNNNN
San_Felipe_277_3               NNNNNNNNNNNNNNNNNNNNNNNNNNNNNNNNNNNNNNNNNNNNTGGCCGCAGTACCCTGACTGTGCTAAGGTAGCATAATAATTCGTCTTTTAATTAAAGGNCTAGTATGAATGATTTGACGAAAGAAAATCTGTCTTAGCTTATTNAAAAAAAAATTAACCTAGAAGTTAAAAGGCTTCTATTTCCTAAAAGGACGACAAGACCCTATAAAGCTTTATTTATANATATTTTTATTTACTTCNAATNANAAANAATATNGAATTTATAAATTCTATTGGGGCGATAGATAAATAAACATTATTGACTATAACGTNTTTTAACGAAATTTATAAAATGTTNTTTAAANNACCTACAACAAGTTACTTTAGGGATAACAGCATAATTTCTTTTTAGAGTCCTTATCGACAAAGAAGATTATGACCTCGATGTTGAATTGAGTTACTNATTTTTATGGAGATATAAAAAGTAGAANGTCTGTTCGACTTTTAATTTCTCNN
San_Francisquito_123_5         NNNNNNNNNNNNNNNNNNNNNNNNNNNNNNNNNNNNNNNNNNNNNGGCCGCAGTACCCTGACTGTGCTAAGGTAGCATAATAATTCGTCTTTTAATTAAAGGNCTAGTATGAATGATTTGACGAAAGAAAATCTGTCTTAGCCTATTNTTAAAAAAATTAACCTAGAAGTTAAAAGGCTTCTATTTCCTAAAGGGACGACAAGACCCTATAAAGCTTTATTTATANATATTTTTATTTACTTCNAATNANAAANAATATNAAATTTATAAATTCTATTGGGGCGATAGATAAATAAACATTATTGACTATAACGTNTTTTAACGAAATTTATAAAATGTTNTTTAAANNACCTACAACAAGTTACTTTAGGGATAACAGCATAATTTCTTTTTAGAGTCCTTATCGACAAAGAAGATTATGACCTCGATGTTGAATTGAGTTACTNATTTTTATGGAGATATAAAAAGTAGAANNNNNNNNNNNNNNNNNNNNNNNNNN
San_Hipolito_118_3             NNNNNNNNNNNNNNNNNNNNNNNNNNNNNNNNNNNNNNNNNNNNNNNNNGCAGTACCCTGACTGTGCTAAGGTAGCATAATAATTTGCCTTTTAATTAAAGGNCTAGAATGAAGGATTTGACGAAAGATTAACTGTCTTAGCTTATTNATTAAAAAATTAACTTAGAAGTTAAAAGGCTTCTATTTACTAAAGGGACGATAAGACCCTATAAAGCTTTATTTAANNAAATTTCTATTTTTGTTNAAGNANAAANAAATANCAAATCATAAATTTTATTGGGGAGATAGATAAACAAACATTATCAATTACAACGTNTCTTAACGAAACTTATAAAACGTTNTTTAAAAACCTTATAACAAGTTACTTTAGGGATAACAGCATAATTTCTTTTTAGAGTTCCTATCGACAAAGAAGATTATGACCTCGATGTTGAATTGAGTTGCTNCCTTTTAAGCAGATTTAAAAGGCAGGANGTCTGTTCGACTTTTAATCACTCNN
San_Lucas_88_1                 NCGCCAGGAATTTTCCTGGTAGGATCTGCCCACTGAACTTTAAATGGCCGCAGTACCCTGACTGTGCTAAGGTAGCATAATAATTTGCCTTTTAATTAAAGGNCTAGCATGAATGATTTGACGAAAGAAGAGCTGTCTCCGCTTATTNTTTAATAAATTAACCTAGAAGTTAAAAGGCTTCTATTCTCTAGAGGGACGACAAGACCCTATAAAGCTTTATTTATCNATATTTCTATTTATTTCNAAANANAAANAATATNAAATTTATAAATTTTATTGGGGCGATAGATAAAAAAACATTATTAACCATAACGTNTTTTAACGAAACTTATAAAATATTNCTTAAANNNCTNANAACAAGTTACTTTAGGGATAACAGCATAATTTCTTTTTAGAGCCCTTATCGACAAAGAAGATTATGACCTCGATGTTGAATTGAGCTACTNCCTTTTATGTAGACTTAAAAGGCAGGANNNNNNNNNNNNNNNNNNNNNNNNNN
San_Luis_Gonzaga_269_4         NNNNNNNNNNNNNNNNNNNNNNNNNNNNNNNNCTGAGCATTAAATGGCCGCAGTACCCTGACTGTGCTAAGGTAGCATAATAATTCGTCTTTTAATTAAAGGNCTAGTATGAATGATTTGACGAAAGAAAATCTGTCTTATCTTATTNAAAAAAAAATTAACCTAGAAGTTAAAAGGCTTCTATTTCCTAAAAGGACGACAAGACCCTATAAAGCTTTATTTATANATATTTTTATTTACTTCNAATNANAAANAATATNGAATTTATAAATTCTATTGGGGCGATAGATAAATAAACATTATTGACTATAACGTNTTTTAACGAAATTTATAAAATGTTNTTTAAANNACCTACAACAAGTTACTTTAGGGATAACAGCATAATTTCTTTTTAGAGTCCTTATCGACAAAGAAGATTATGACCTCAATGTTGAATTGAGTTACTNATTTTTATGGANNNNNNNNNNNNNNNNNNNNNNNNNNNNNNNNNNNNNNNNNN
San_Luis_Gonzaga_272_8         NNNNNNNNNNNNNNNNNNNNNNNNNNNNNNNNNNNNNNNTTTAATGGCCGCAGTACCCTGACTGTGCTAAGGTAGCATAATAATTTGCCTTTTAATTAAAGGNCTAGCATGAAAGATTTGACGAAAGAAGATCTGTCTCTGCTTANTNTTAAAAAAATTAACCTAGAAGTTAAAAGGCTTCTATTTCTTAGAGGGACGACAAGACCCTATAAAGCTTTATTTATCNATATTTTTATATGCTTCNAAGNGNAGGCAATACNAAATTTATAAATTTTATTGGGGCGATAAATAAACAAACATTATTGACCATAACGTNACTTAACGAAATTTATAGAACGTTNTTTGACNNNCTTATAACAAGTTACTTTAGGGATAACAGCATAATTTCTTTCTAGAGTCCTTATCGACAAAGAAGATTATGACCTCGATGTTGAATTGAGCTACTNTCTTTTATGTAAACTTAAAAGGCAGGANNNNNNNNNNNNNNNNNNNNNNNNNN
San_Nicolas_45_4               NNNNNNNNNNNNNNNNNNNNNNNNNCTGCCCACTGAACATTAAATGGCCGCAGTACCCTGACTGTGCTAAGGTAGCATAATAATTCGTCTTTTAATTAAAGGNCTAGTATGAATGATTTGACGAAAGAAAATCTGTCTTAGCTTATTAAAAAAAAAATTAACCTGGAAGTTAAAAGGCTTCTATTTCCTAAAGGGACGACAAGACCCTATAAAGCTTTATTTATANATATTTTTATTTATTTCNAATNANAAANAATACNAAATTTATAAATTCTATTGGGGCGATAGATAAATAAACATTATTGACTACAACGTNTTTTAACGAAATTTACAAAATGTTNTTTAAANNACCTACAACAAGTTACTTTAGGGATAACAGCATAATTTCTTTTTAGAGTCCTTATCGACAGAGAAGATTATGACCTCGATGTTGAATTGAGTTACTNATTTTTATGGAGATATAAAAAATAGAANNNNNNNNNNNNNNNNNNNNNNNNNN
San_Rafael_129_6               NNNNNNNNNNNNNNNNNNNNNNGATCTGCCCACTGAACATTAAATGGCCGCAGTACCCTGACTGTGCTAAGGTAGCATAATAATTCGTCTTTTAATTAAAGGNCTAGTATGAATGATTTGACGAAAGAAAATCTGTCTTAGCCTATTTTAAAAAAAATTAACCTAGAAGTTAAAAGGCTTCTATTTCCTAAAGGGACGACAAGACCCTATAAAGCTTTATTTATANATATTTTTATTTACTTCNAATNANAAANAATATNAAATTTATAAATTCTATTGGGGCGATAGATAAATAAACATTATTGACTATAACGTNTTTTAACGAAATTTATAAAATGTTNTTTAAANNACCTACAACAAGTTACTTTAGGGATAACAGCATAATTTCTTTTTAGAGTCCTTATCGACAAAGAAGATTATGACCTCGATGTTGAATTGAGTTACTNATTTTTATGGAGATATAAAAAGTAGAANNNNNNNNNNNNNNNNNNNNNNNNNN
Santa_Rosalia_NW_5             NCGCCAGAATTTCTTCTGGTAGGATCTGCCCACTGAACATTAAATGGCCGCAGTACCCTGACTGTGCTAAGGTAGCATAATAATTCGTCTTTTAATTAAAGGNCTAGTATGAATGATTTGACGAAAGAAAATCTGTCTTAGCTTATTNAAAAAAAAATTAACCTGGAAGTTAAAAGGCTTCTATTTCCTAAAGGGACGACAAGACCCTATAAAGCTTTATTTATANATATTTTTATTTATTTCNAATNANAAANAATACNAAATTTATAAATTCTATTGGGGCGATAGATAAATAAACATTATTGACTACAACGTNTTTTAACGAAATTTACAAAATGTTNTTTAAANNACCTACAACAAGTTACTTTAGGGATAACAGCATAATTTCTTTTTAGAGTCCTTATCGACAGAGAAGATTATGACCTCGATGTTGAATTGAGTTACTNATTTTTATGGAGATATAAAAAATAGAANNNNNNNNNNNNNNNNNNNNNNNNNN
Sea_Cliff_Lat_1                NNNNNNNNNNNNNNNNNNNNNNNNNNNNNNNNNNNNNNNNNNNNNNNNNNNNNNNNNNNNNNNNNNNNNNNNNNNNNNNNNAATTTGCCTTTTAATTAAAGGNCTAGAATGAAGGATTTGACGAAAGATTAACTGTCTTAGCTTATTNATTAAAAAATTAACTTAGAAGTTAAAAGGCTTCTATTTACTAAAGGGACGATAAGACCCTATAAAGCTTTATTTAANNAAATTTCTATTTTTGTTNAAGNANAAANAAATANCAAATCATAAATTTTATTGGGGAGATAGATAAACAAACATTATCAATTACAACGTNTCTTAACGAAACTTATAAAACGTTNTTTAAAAACCTTATAACAAGTTACTTTAGGGATAACAGCATAATTTCTTTTTAGAGTTCCTATCGACAAAGAAGATTATGACCTCGATGTTGAATTGAGTTGCTNCCTTTTAAGCAGATTTAAAAGGCAGGANNNNNNNNNNNNNNNNNNNNNNNNNN
spinulosus_Huasco_Ts_1         NNNNNNNNNNNNNNNNNNNNNNNNNNNNNNNNNNNNNNNNNNNNNNNNNNNNNTATATTGACTGNGCTAAGGTAGCGAAATAATTTGCCTCTTTATTAGAGANCCAGAATGAAGGATCTGACGCAAGATCAACTGTCTCACTTAATTNAACAATAACTTAATACTGAAGTAAAAAAGCTTCAATAAATTAAAAAGACGACAAGACCCTATAAAACTTTACTTAANNNNNNATTGTAATTATTANATTNAGAACNTCCGTNGCAACTTTAAGTTTTACTGGGGCGGTATTAAATTAAACATTTAACAGTATAACGCNTATGTGTGAAATTTAACGAACAATATATTATTAATCAAGAACAAGTTACTTTAGGGATAACAGCACAATTTTTTCACAGAGTTCTTATCGACGAAAAAGCTTGTGACCTCGATGTTGAATTAAGTGACTNAGTCTCGCGCAACACCGAGACTTTGAANNNNNNNNNNNNNNNNNNNNNNNNNN
wegeneri_Costa_Rica_T08_1      NNTTGGACTTTTCCAAGTAGGATCTGCCCAATGAATCGGTTTAATGGCCGCGGTAATTTGACCGTGCTAAGGTAGCAAAATAAATCGCTCTTTAATTGAGAGAGTCGTATAAATGATTTGACGAGAAATTATCTGTCTTTGCAAGTANAAATAGAACTTAATTCTATCGTAAAAAAGCGATGATTTTTTGGAGGGACGACAAGACCCTGTAAAGCTTTACCTACNNTTTGGTTGAGATAAAAANGGTNANAGANTCTAGNACCTTAGTAAGTTTTACTGGGGCGGTAANTAAATAAACCTTTAACTTTAGAACATNTTTTCTTGAATTTTTATNGATGATAAATATATCACCAAGATTAAGTTACTTCAGGGATAACAGCGTAATTGGTCCTTAGAGTTNTTATCAACGGAACAGATTACGACCTCGATGTTGAATTGAAGTAACNCTGGGGAAATAGATTTTCCTTCGAGTAAGTCTGTTCGACTTTTAATTCTTCNN
Yaguanabo_Cuba                 NNNNNNNNNNNNNNNNNNNNNNNNNNNNNNNNATGAGTATTAAATGGCCGCAGTACCCTGACTGTGCTAAGGTAGCATAATAACTTGCCTTTTAATTAAAGGNCTGGAATGAAAGATTTGACGAAAGAATATCTGTCTCAGCTTCTTNATTAAAAAATTAACTTAAAGGTAAAAAGGCCTTTATTTACTAAAGGGACGACAAGACCCTATAAAGCTTTATTTATNNAAATTTTTATTTATATTNAAGNANACANAAACANAAAACTATAAATTTTATTGGGGTGATAGATAAATAAACATTATCGGTTAAAACGTNCTTTAACGAAACTTATACAACATTNTTTAAAAACCTTATAACAAGTTACTTTAGGGATAACAGCATAATTTCTTTTTAGAGCCCTTATCGACATAGAAGATTATGACCTCGATGTTGAATTGAGTTACTNTCTCCTAAGTAGTCTTAGGTGATAGAANNNNNNNNNNNNNNNNNNNNNNNNNN
Zihuatanejo_113_1              NGCCAGAGAATCCTCTGGTAGGATCTGCCCAATGAGTATTTAAATGGCCGCAGTACCCTAACTGTGCTAAGGTAGCATAATAATTTGCCTTTTAATTAGAGGNCTAGTATGAAAGATTTGACGAAAGAATATCTCTCTCAGCTTATCNAAAAAAAAATTAACCTGAAAGTTAAAAGGCTTTCATATCCTAAAAGGACGACAAGACCCTATAAAGCTTTATTTATNNATATTTTTATTTACTTCNAATNAGAAANAATACNAAATCTATAAATTTTATTGGGGCGATAAATAAACAAACATTATTAATTATAACGTNCTTTGACGAAACTTATAGAACGTTNTGTAAAANACTTATAACAAGTTACTTTAGGGATAACAGCATAATTTCTTTTAAGAGTTCCTATCGACAAAGAAGATTATGACCTCGATGTTGAATTGAGTTACTNCCTTTTAAGCAGCCCTAAAAGGTAGAANGTCTGTTCGACTTTTAATTACTCNN

[12S 525]
Abreojos_109_6                 	NNNNNNNNNNNNNNNNNNNNNNNNNNNNNNNNNNNNNNNNNNNNNNNNNNNNNNNNNNNNNNNNNNNNNNNNNNNNNNNNNNNNNNNNNNNNNNNNNNNNNNNNNNNNNNNNNNNNNNNNNNNNNNNNNNNNNNNNNNNNNNNNNNNNNNNNNNNNNNNNNNNNACTTGGAAATCAAACCTTAAATAGTAAGAGCTANTATTTCTGAAACTTAAAAAGTTTGGCGGCTTTTAGAANAAATCAGGGGAATTTGTATCATTATCGTAACTACGCGTTATACCTTACTTAACTTNTAGCTTGTATACCGCCGCCTAAGTAATCTTAGTAAAGANAAAACTATAACTANNNGCTATAAAAACGTCAGGTCATGGTGCAGCNATAGCTAAGAAGATTACAAATTACAATTTATATATAANCTGGAGTTAAAATTAAANNATTTTAATGAAACAGGACTTGTAAGTAATTACTAANTTAGAATAGAGTAATAAATATNAAACTAAAAGTGTACATATCGCCCGTCACTCTN
albidus_Maldives_Ta_2        	NNNNNNNNNNNNNNNNNNNNNNNNNNNNNNNNNNNNNNNNNNNNNNNNNNNNNNNNNNNNNNNNNNNNNNNNNNNNNNNNNNNNNNNNNNNNNNNNNNNNNNNNNNNNNNNNNNNNNNNNNNNNNNNNNNNNNNNNNNNNNNNNNNNNNNNNNNNNNNNNNNNNNNNNNNNNNNNNNNNNNNNNNNNNNNNNNNNNNNNNNNNNNNNNNNNNNNNNNNNNNNNNNNNNNNNNNNNNNNNNNNNNNNNNNNNNNNNNNNNNNNNNNNNNNNNNNNNNNNNNNNNNNNNNNNNNNNNNNNNNNNNNNNNNNNNNNNNNNNNNNNNNNNNNNNNNNNNNNNNNNNNNNNNNNNNNNNNNNNNNNNNNNNNNNNNNNNNNNNNNNNNNNNNNNNNNNNNNNNNNNNNNNNNNNNNNNNNNNNNNNNNNNNNNNNNNNNNNNNNNNNNNNNNNNNNNNNNNNNNNNNNNNNNNNNNNNNNNNNNNNNNNNNNNNNNNNNNNNNNNNNNNNNNNNNNNNNNNNNNNNNNNN
Arroyo_Ancho_99_4              	NNNNNNNNNNNNNNNNNNNNNNNNNNNNNNNNNNNNNNNNNNNNNNNNNNNNNNNNNNNNNNNNNNNNNNNNNNNNNNNNNNNNNNNNNNNNNNNNNNNNNNNNNNNNNNNNNNNNNNNNNNNNNNNNNNNNNNNNNNNNNNNNNNNNNNNNNNNNNNNNNNNNACTTGGAAATCAAACCTTAAATAGTAAGAGCTANTATTTTTGAAACTTAAAAAGTTTGGCGGCTTTTAGAANAAATCAGGGGAATTTGTATCATTATCGTAACTACGCGTTATACCTTACTTAACTTNTAGCTTGTATACCGCCGCCTAAGTAATTTTAGTAAAGANAAAACTATAACTANNNGCTATAAAAACGTCAGGTCATGGTGCAGCNATAGCTAAGAAGATTACAAATTACAATTTATATATAANCTGGAGTTAAAATTAAANNATTTTAATGAAACAGGACTTGTAAGTAATTACTAANTTAGAATAGAGTAATAAATATNAAACTAAAAGTGTACATATCGCCCGTCACTCTN
Bahia_de_los_Angeles_263_4     	NNNNNNNNNNNNNNNNNNNNNNNNNNNNNNNNNNNNNNNNNNNNNNNNNNNNNNNNNNNNNNNNNNNNNNNNNNNNNNNNNNNNNNNNNNNNNNNNNNNNNNNNNNNNNNNNNNNNNNNNNNNNNNNNNNNNNNNNNNNNNNNNNNNNNNNNNNNNNNNNNNNNACTTGGAAACTAGACCTTAACTAGTAGGAAATANTATTTCTGAAACTTAAAAAGTTTGGCGGCTTTTAGAGNGGCTCAGGGGAATTTGTATCGTTATCGTAACCACGCGCTACACCTTACTTAGCTCNTAGCTTGTATACCGCCGCCTAAGTAATCTTTATAGAGNNGTTGCTACAATTANNNGCTATACAGACGTCAGGTCATGGTGCAGTNATAGCTAAGGTGATTACAAATTACAATTTACATCCAACTTGGAATTAAAATCAAANNACTTTAATGAAATAGGACTTGTAAGTAATTACTAAGTTAGAATAGAGTAATAAATCTNAAGCTAAAAGTGTACATATCGCCCGTCACTCTN
Bahia_Exciro_394_1             	NNNNNNNNNNNNNNNNNNNNNNNNNNNNNNNNNNNNNNNNNNNNNNNNNNNNNNNNNNNNNNNNNNNNNNNNNNNNNNNNNNNNNNNNNNNNNNNNNNNNNNNNNNNNNNNNNNNNNNNNNNNNNNNNNNNNNNNNNNNNNNNNNNNNNNNNNNNNNNNNNNNNACTTGGAAACTAGACCTTAATTAGTAGGAAATANTATTTCTGAAATTTAAAAAGTTTGGCGGCTTTTAGAGNGGCTCAGGGGAATTTGTATCGTTATCGTAACTACGCGCTATACCTTACTTAGCTCNTAGCTTGTATACCGCCGTCTAAGTAGTCTTAATAGAGNNACTGCTACAACTANNNGCTATAAAAACGTCAGGCCATGGTGCAGCNGTAGCTAAGATGATTACAAATTACAATTTAAATCCAACTTGGAATTAAAATTAAANNACTTTAATGAAATAGGACTTGTAAGTAATTACTGAGTTAGAATAGAGTAATAAATCTNTAACTAAAAGTGTACATATCGCCCGTCACTCTN
Bahia_Wright_4               	NNNNNNNNNNNNNNNNNNNNNNNNNNNNNNNNNNNNNNNNNNNNNNNNNNNNNNNNNNNNNNNNNNNNNNNNNNNNNNNNNNNNNNNNNNNNNNNNNNNNNNNNNNNNNNNNNNNNNNNNNNNNNNNNNNNNNNNNNNNNNNNNNNNNNNNNNNNNNNNNNNNNNNNNNNNNNNNNNNNNNNNNNNNNNNNNNNNNNNNNNNNNNNNNNNNNNNNNNNNNNNNNNNNNNNNNNNNNNNNNNNNNNNNNNNNNNNNNNNNNNNNNNNNNNNNNNNNNNNNNNNNNNNNNNNNNNNNNNNNNNNNNNNNNNNNNNNNNNNNNNNNNNNNNNNNNNNNNNNNNNNNNNNNNNNNNNNNNNNNNNNNNNNNNNNNNNNNNNNNNNNNNNNNNNNNNNNNNNNNNNNNNNNNNNNNNNNNNNNNNNNNNNNNNNNNNNNNNNNNNNNNNNNNNNNNNNNNNNNNNNNNNNNNNNNNNNNNNNNNNNNNNNNNNNNNNNNNNNNNNNNNNNNNNNNNNNNNNNNNNNNNNN
Buenaventura_50_4              	NNNNNNNNNNNNNNNNNNNNNNNNNNNNNNNNNNNNNNNNNNNNNNNNNNNNNNNNNNNNNNNNNNNNNNNNNNNNNNNNNNNNNNNNNNNNNNNNNNNNNNNNNNNNNNNNNNNNNNNNNNNNNNNNNNNNNNNNNNNNNNNNNNNNNNNNNNNNNNNNNNNNACTTGAAAATTAAACCTTGATCAGTAGGAGTTANTANTTCTGAAACTTAAAAAGTTTGGCGGCTTTTAATANAACTCAGGGGAATTCGTATCATTATCGTCACTACGCGCTATACCTTACTTAGCTGNTAGTTTGTATACCGCCGTCTAAGTAATCTTTGAACAGANTTGACTACAATTANNNGCCATAAGAACGTCAGGCCATGGTGCAACNATAGCTAAGGTGATTACAAATTACAATTTATATACAATTTGGAGTTAAAATTAAANNATTTTAATGAAATAGGACTTGTAAGTAATTACTAAATTAAAATAGAGTAATAAATATNAAAATAAAAGTGTACATATCGCCCGTCACTCTN
capensis_Knysna_Tc_1           	NNNNNNNNNNNNNNNNNNNNNNNNNNNNNNNNNNNNNNNNNNNNNNNNNNNNNNNNNNNNNNNNNTNCCCTTGAAAGGGAGGTAAAATTCTATTTTAAAAGGANNNNTTTAAAATTAAAACTCTAAATTCATGGCTATAAACAAAGGATTAGATACCCTTCTATACTTGAAGACTCAACTTCAAGTAGTAAAAGCTANTTTTTTCGACAATTAAAGGGCTTGGCGGCTTTTCTTANTAACCAGGGGAGTTTGTGTTATTATCCACAGCACGCCTTTTACCCTACTTAATTCNTAGCTTGTGTACCGCCGTCTCAATACCCTTTGTAGAGNNTAAATTACAATCANNNGGGATAAAAACGCCAGGCCATGGTGCAGCNACAATTAAGGAAATTACAAACTACAATTTGCTAAAAANATGGAATTAGAGTTAAANNATTTTAATAAAAGTGGACTTGGAAGTAATTACTAGATTAGAATACAGTAATAAATTTTAAACTATAAGTGTACATATCGCCCGTCACTCTN
Capistrano_428_6               	NNNNNNNNNNNNNNNNNNNNNNNNNNNNNNNNNNNNNNNNNNNNNNNNNNNNNNNNNNNNNNNNNNNNNNNNNNNNNNNNNNNNNNNNNNNNNNNNNNNNNNNNNNNNNNNNNNNNNNNNNNNNNNNNNNNNNNNNNNNNNNNNNNNNNNNNNNNNNNNNNNNNACTTGGAAATCAAACCTTAAACAGTAAGAGCTANTATTTCTGAAACTTAAAAAGTTTGGCGGCTTTTAGAANAAATCAGGGGAATTTGTATCATTATCGTAACCACGCGCTATACCTTACTTAGCTTNTAGCTTGTATACCGCCGCCTAAGTATTCTTAGTAAAGANAAAACTATAACTANNNGCTATAAAAACGTCAGGTCATGGTGCAGCNATAGCTAAGAAGATTACAAATTACAATTTATATATAANTTGGAGTTAAAATTAAANNATTTTAATGAAACAGGACTTGTAAGTAATTACTAANTTAGAATAGAGTAATAAATATNAAACTAAAAGTGTACATATCGCCCGTCACTCTN
Ceuta_103_1                  	NNNNNNNNNNNNNNNNNNNNNNNNNNNNNNNNNNNNNNNNNNNNNNNNNNNNNNNNNNNNNNNNNNNNNNNNNNNNNNNNNNNNNNNNNNNNNNNNNNNNNNNNNNNNNNNNNNNNNNNNNNNNNNNNNNNNNNNNNNNNNNNNNNNNNNNNNNNNNNNNNNNNNNNNNNNNNNNNNNNNNNNNNNNNNNNNNNNNNNNNNNNNNNNNNNNNNNNNNNNNNNNNNNNNNNNNNNNNNNNNNNNNNNNNNNNNNNNNNNNNNNNNNNNNNNNNNNNNNNNNNNNNNNNNNNNNNNNNNNNNNNNNNNNNNNNNNNNNNNNNNNNNNNNNNNNNNNNNNNNNNNNNNNNNNNNNNNNNNNNNNNNNNNNNNNNNNNNNNNNNNNNNNNNNNNNNNNNNNNNNNNNNNNNNNNNNNNNNNNNNNNNNNNNNNNNNNNNNNNNNNNNNNNNNNNNNNNNNNNNNNNNNNNNNNNNNNNNNNNNNNNNNNNNNNNNNNNNNNNNNNNNNNNNNNNNNNNNNNNNNNNNNN
chilensis_Punta_Tablas_Tch_1   	NNNNNNNCAGCAGTCGCGGTTAGACTCTGGGCGGATAACTTAAATCTGCAGCAGAAGAAGGAGTAAACCCTAATAATCGCGGTAAAATGTTTGTTGTAAGGGNNNNNTCTCCCTTGAAGTCTTTTAATTCGNGGCTAGGCANCAAGGATTAGATACCCTTTTATTCCCGACTTTCCACGCAAAAGTAGTAGTTGGTANCGGCCTCGAAATTTAAAGGGTTTGGCGGCGCTCTACCNCTATTAGAGGAACCTGCTTAATAACCGTCACTACGCGATACACCTTACTCGGGTTNTAGTTTGTATACCGCCGTCTAATTAAGTTCGGAAGAGNNCTAGGTCTAAGAGNNNGCTACTAGAACGTCAGGTCGAGGTGCAGTNTTGCCCGAGGNGAACGCAGGTTACAGTGATTTAACCCNGCGGACTCTTTATTGAANAGCAGGGGGGAAGATGGATTTAATAGTTATCGGGGGNTTAGAATACCCTGTTGAAGCGGCGCTAGAGCGTGCNNNNNNNNNNNNNNNNNNNN
Choya_284_3                    	NNNNNNNNNNNNNNNNNNNNNNNNNNNNNNNNNNNNNNNNNNNNNNNNNNNNNNNNNNNNNNNNNNNNNNNNNNNNNNNNNNNNNNNNNNNNNNNNNNNNNNNNNNNNNNNNNNNNNNNNNNNNNNNNNNNNNNNNNNNNNNNNNNNNNNNNNNNNNNNNNNNNACTTGAAAACTAAACCTTGATTAGTAGGAGTTANTANTTCTGAAACTTAAAAAGTTTGGCGGCTTTTAGTANAACTCAGGGGAATTTGTATCATTATCGTCACTACGCGCTATACCTTACTTAGCTGNTAGTTTGTATACCGCCGTCTAAGTAATCTCTGAACAGANTTAACTACAATTANNNGCCATAAAAACGTCAGGCCATGGTGCAACNATAGCTAAGGTGATTACAAATTACAATTTATATACAANCTGGAGTTAAAATTAAANNATTTTAATGAAATAGGACTTGTAAGTAATTACTAAATTAGAATAGAGTAATAAATATNAAAATAAAAGTGTACATATCGCCCGTCACTCTN
Choya_596_1                    	NNNNNNNNNNNNNNNNNNNNNNNNNNNNNNNNNNNNNNNNNNNNNNNNNNNNNNNNNNNNNNNNNNNNNNNNNNNNNNNNNNNNNNNNNNNNNNNNNNNNNNNNNNNNNNNNNNNNNNNNNNNNNNNNNNNNNNNNNNNNNNNNNNNNNNNNNNNNNNNNNNNNACTTGGAAACTAGACCTTAACTAGTAGGAATTANTATTTCTGAAATTTAAAAAGTTTGGCGGCTTTTAGAGNGGCTCAGGGGAATTTGTATCGTTATCGTAACCACGCGCTACACCTTACTTAGCTCNTAGCTTGTATACCGCCGCCTAAGTAATCTTTATAGAGNNGTTGCTACAATTANNNGCCATACAGACGTCAGGTCATGGTGCAGTNATAGCTAAGGTGATTACAAATTACAATTTACATCCAACTTGGAATTAAAATTAAANNACTTTAATGAAATAGGNNNNNNNNNNNNNNNNNNNNNNNNNNNNNNNNNNNNNNNNNNNNNNNNNNNNNNNNNNNNNNNNNNNNNNNNNNN
Christy_6                      	NNNNNNNNNNNNNNNNNNNNNNNNNNNNNNNNNNNNNNNNNNNNNNNNNNNNNNNNNNNNNNNNNNNNNNNNNNNNNNNNNNNNNNNNNNNNNNNNNNNNNNNNNNNNNNNNNNNNNNNNNNNNNNNNNNNNNNNNNNNNNNNNNNNNNNNNNNNNNNNNNNNNACTTGGAAATCAAACCTTAAATAGTAAGAGCTANTATTTCTGAAACTTAAAAAGTTTGGCGGCTTTTAGAANAAATCAGGGGAATTTGTATCATTATCGTAACTACGCGTTATACCTTACTTAACTTNTAGCTTGTATACCGCCGCCTAAGTAATCTTAGTAAAGANAAAACTATAACTANNNGCTATAAAAACGTCAGGTCATGGTGCAGCNATAGCTAAGAAGATTACAAATTACAATTTATATATAANCTGGAGTTAAAATTAAANNATTTTAATGAAACAGGACTTGTAAGTAATTACTAANTTAGAATAGAGTAATAAATATNAAACTAAAAGTGTACATATCGCCCGTCACTCTN
Crystal_120_3                  	NNNNNNNNNNNNNNNNNNNNNNNNNNNNNNNNNNNNNNNNNNNNNNNNNNNNNNNNNNNNNNNNNNNNNNNNNNNNNNNNNNNNNNNNNNNNNNNNNNNNNNNNNNNNNNNNNNNNNNNNNNNNNNNNNNNNNNNNNNNNNNNNNNNNNNNNNNNNNNNNNNNNACTTGGAAATCAAACCTTAAATAGTAAGAGCTANTATTTCTGAAACTTAAAAAGTTTGGCGGCTTTTAGAANAAATCAGGGGAATTTGTATCATTATCGTAACTACGCGTTATACCTTACTTAACTTNTAGCTTGTATACCGCCGCCTAAGTAATCTTAGTAAAGANAAAACTATAACTANNNGCTATAAAAACGTCAGGTCATGGTGCAGCNATAGCTAAGAAGATTACAAATTACAATTTATATATAANCTGGAGTTAAAATTAAANNATTTTAATGAAACAGGACTTGTAAGTAATTACTAANTTAGAATAGAGTAATAAATATNAAACTAAAAGTGTACATATCGCCCGTCACTCTN
El_Cajete_58_4                 	NNNNNNNNNNNNNNNNNNNNNNNNNNNNNNNNNNNNNNNNNNNNNNNNNNNNNNNNNNNNNNNNNNNNNNNNNNNNNNNNNNNNNNNNNNNNNNNNNNNNNNNNNNNNNNNNNNNNNNNNNNNNNNNNNNNNNNNNNNNNNNNNNNNNNNNNNNNNNNNNNNNNACTTGAAAACTAAACCTTGACTAGTAGGAGTTANTANTTCTGAAACTTAAAAAGTTTGGCGGCTTTTAATANAACTCAGGGGAATTTGTATCATTATCGTCACTACGCGCTATACCTTACTTAGCTANTAGTTTGTATACCGCCGTCTAAGTAATCTCTGAATAGANTTGACTACAATTANNNGCCATAAAAACGTCAGGCCATGGTGCAACNATAGCTAAGGTGATTACAAATTACAATTTATATACAATTTGGAGTTAAAATTAAANNATTTTAATGAAATAGGACTTGTAAGTAATTACTAAATTAGAATAGAGTAATAAATATNAAAATAAAAGTGTACATATCGCCCGTCACTCTN
El_Tomatal_268_5               	NNNNNNNNNNNNNNNNNNNNNNNNNNNNNNNNNNNNNNNNNNNNNNNNNNNNNNNNNNNNNNNNNNNNNNNNNNNNNNNNNNNNNNNNNNNNNNNNNNNNNNNNNNNNNNNNNNNNNNNNNNNNNNNNNNNNNNNNNNNNNNNNNNNNNNNNNNNNNNNNNNNNACTTGGAAATCAAACCTTAAATAGTAAGAGCTANTATTTCTGAAACTTAAAAAGTTTGGCGGCTTTTAGAANAAATCAGGGGAATTTGTATCATTATCGTAACTACGCGTTATACCTTACTTAACTTNTAGCTTGTATACCGCCGCCTAAGTAATCTTAGTAAAGANAAAACTATAACTANNNGCTATAAAAACGTCAGGTCATGGTGCAGCNATAGCTAAGAAGATTACAAATTACAATTTATATATAANCTGGAGTTAAAATTAAANNATTTTAATGAAACAGGACTTGTAAGTAATTACTAANTTAGAATAGAGTAATAAATATNAAACTAAAAGTGTACATATCGCCCGTCACTCTN
Ensenada_281_6                 	NNNNNNNNNNNNNNNNNNNNNNNNNNNNNNNNNNNNNNNNNNNNNNNNNNNNNNNNNNNNNNNNNNNNNNNNNNNNNNNNNNNNNNNNNNNNNNNNNNNNNNNNNNNNNNNNNNNNNNNNNNNNNNNNNNNNNNNNNNNNNNNNNNNNNNNNNNNNNNNNNNNNACTTGGAAATCAAACCTTAAATAGTAAGAGCTANTATTTCTGAAACTTAAAAAGTTTGGCGGCTTTTAGAANAAATCAGGGGAATTTGTATCATTATCGTAACTACGCGTTATACCTTACTTAACTTNTAGCTTGTATACCGCCGCCTAAGTAATCTTAGTAAAGANAAAACTATAACTANNNGCTATAAAAACGTCAGGTCATGGTGCAGCNATAGCTAAGAAGATTACAAATTACAATTTATATATAANCTGGAGTTAAAATTAAANNATTTTAATGAAACAGGACTTGTAAGTAATTACTAANTTAGAATAGAGTAATAAATATNAAACTAAAAGTGTACATATCGCCCGTCACTCTN
Espiritu_Santo_60_4            	NNNNNNNNNNNNNNNNNNNNNNNNNNNNNNNNNNNNNNNNNNNNNNNNNNNNNNNNNNNNNNNNNNNNNNNNNNNNNNNNNNNNNNNNNNNNNNNNNNNNNNNNNNNNNNNNNNNNNNNNNNNNNNNNNNNNNNNNNNNNNNNNNNNNNNNNNNNNNNNNNNNNACTTGAAAACTAAACCTTGATTAGTAGGAGTTANTANTTCTGAAACTTAAAAAGTTTGGCGGCTTTTAATANAATTCAGGGGAATTTGTATCATTATCGTCACTACGCGCTATACCTTACTTAGCTANTAGTTTGTATACCGCCGTCTAAGTAATCTTTGAACAGANTTGACTACAATTANNNGCCATAAAAACGTCAGGCCATGGTGCAACNATAGCTAAGGTGATTACAAATTACAATTTATATACAATTTGGAGTTAAAATTAAANNATTTTAATGAAATAGGACTTGTAAGTAATTACTAAATTAAAATAGAGTAATAAATATNAAAATAAAAGTGTACATATCGCCCGTCACTCTN
europaeus_Italy_25_1           	NNNNNNNNNNNNNNNNNNNNNNNNNNNNNNNNNNNNNNNNNNNNNNNNNNNNNNNNNNNNNNNNNNACTTTTAAAATTGAGGTAAAATTCTATGTTTGTAAAGNNNNTCAGAGGCATAAACTCTAAATTCATGACTATAAANAAAGGATTAGATACCCTTCTATACTTGAAAATCAAACTTTAAGTAGTAAAAAGTANTATTTTTGAAATTTAAAGGGTTTGGCGGCTTTTAGGANTAACCAGGGGAGTTTGTGTTTTAATCGACAATACGCGTTAGACCTTACTTGATTTNGTGCTTGTATACCGCCGTCTAAACGCTTTTGGCAGAGTNAAAGTTACAGTTANTTAATATACTAACGTCAGGTCATGGTGCAGCNATAGTCAAGATAATTACAAACTACAATTTGCAGATTANTTGGAATCAAAATTAAANNATTTTGATGAAATTGGACTTGAAAGTAATTGCTTGNTTAGAATCTAGTAATGAATGCAAAACTAAAAGTGTACATATCGCCCGTCACTCTN
europaeus_Libya_Sabratah_Te_1  	NNNNNNNNNNNNNNNNNNNNNNNNNNNNNNNNNNNNNNNNNNNNNNNNNNNNNNNNNNNNNNNNNNACTTTTAAAATTGAGGTAAAATTCTATGTTTGTAAAGNNNNTCAGAGGCATAAACTCTAAATTCATGGCTATAAANAAAGGATTAGATACCCTTCTATACTTGAAAATCAAACTTTAAGTAGTAAAAAGTANTATTTTTGAAATTTAAAGGGTTTGGCGGCTTTTAGGANTAACCAGGGGAGTTTGTGTTTTAATCGACAATACGCGTTAGACCTTACTTGATTTNGTGCTTGTATACCGCCGTCTAAACGCTCTTGGTAGAGTNAAAGTTGCAGTTANTTAATATACTAACGTCAGGTCATGGTGCAGCAATAGTCAAGATAATTACAAACTACAATTTGCAGATTANTTGGAATCAAAATTAAANNCCTTTGATGAAATTGGACTTGAAAGTAATTACTTGNTTAGAATCTAGTAATGAATGTAAAACTAAAAGTGTACATATCGCCCGTCACTCTN
europaeus_Libya_Cyrenaica_Te_2 	NNNNNNNNNNNNNNNNNNNNNNNNNNNNNNNNNNNNNNNNNNNNNNNNNNNNNNNNNNNNNNNNNNACTTTTAAAATTGAGGTAAAATTCTATGTTTGTAAAGNNNNTCAGAGGCATAAACTCTAAATTCATGACTATAAANAAAGGATTAGATACCCTTCTATACTTGAAAATCAAACTTTAAGTAGTAAAAAGTANTATTTTTGAAATTTAAAGGGTTTGGCGGCTTTTAGGANTAACCAGGGGAGTTTGTGTTTTAATCGACAATACGCGTTATACCTTACTTGATTTNGCGCTTGTATACCGCCGTCTAAACGCTCTTGGCAGAGTNAAAGTTATAGTTANTTGATATACTAACGTCAGGTCATGGTGCAGCNGTAATCAAGACAATTACAAACTACAATTTGCAGATTANTTGGAATCAAAATTAAANNACTTTGATGAAATTGGACTTGAAAGTAATTACTTGNTTAGAATCTAGTAATGAATGCAAAACTAAAAGTGTACATATCGCCCGTCACTCTN
exiguus_Yemen_Tex_1            	NNNNNNNNNNNNNNNNNNNNNNNNNNNNNNNNNNNNNNNNNNNNNNNNNNNNNNNNNNNNNNNNNNATGCTCAGAGGAGAGGTAAAATTCTATTTCAAGGGCANNNNGCGCTATTTAAATCTCTAAATTCATGGCTATAAANAAAGGATTAGATACCCTTCTATACTTGAAGACCTGACCTTAAATAGTAAGAATTANTATGTTTGAAACTTAAAGAGTTTGGCGGCTTTTAGTATTTATCAGAGGAACTTGTACCTTAATCGTCAGTACGCGCTAGATCTTACTTAGCAANGTGTTTGTATACCGCCGTCTAAATAACCTAAGAAAAGTNAGAATTTAAAGCANNNGAGATAAGAACGTCAGGTCAAGGTGCAGCNGTTGCTAAGAGGGTTACAAGTTACATTAAAGTAAAGANTTGGATTAGCCCTGAAANNCCTGCTATGAAATTGGATTTGAAAGTAATTGCAAANTTAGAACACTGCAATAAATTTNNATCTAAAAGTGCACATATCGCCCGTCACTCTN
granulatus_Cape_Town_Tg_1      	NNNNNNNNNNNNNNNNNNNNNNNNNNNNNNNNNNNNNNNNNNNNNNNNNNNNNNNNNNNNNNNNNNATCCTTAAAATCGAGGTAAAATTCTATCTTTAAAGGGNNNNNTTTAAATTAAAACTCTAAATTCATGGCTATAAANCAAGGATTAGATACCCTTCTATATTTGAANATTCAACCTTAATTAGTAAAAGNNNNTTTTTTTGGAAACTAAANNGTTTGGCAGCTTTTAATANCAACCAGGGGAGTTTGTGTTTTTATCGACAGTACGCGCTTTACCTTACTTAATTCNTAGCTTGTATACTACCGTCTAAATATTCTTAGCACAGNNTAAATTACAATGANNNGGGATAGAAACGACAGGTCATGGTGCAGCNGTAATTAAGAAAATTACAAACTACATTTTGCTAAAAANTTGGAATTAAAATTAAANTATTTTAATAAAAATGGACTTGGAAGTAATTGCTAGATTAGAATACAGTAATAAATCTTAAATTATAAGTGTACAGATCGCCCGTTACTCTN
granuliferus_Korea_CY_2        	NNNNNNNNNNNNNNNNNNNNNNNNNNNNNNNNNNNNNNNNNNNNNNNNNNNNNNNNNNNNNNNNNNNNNNANAAGGTTGAGGTAAAATTCACTACTCTGGGGANNNTGAACAAGGCTTAACTTCAAATTCATGTTTAAAAANAGAGGATTAGATACCCTTCTATTCTTGAGTAAGTAACTTCGAGAAGTAGAGCGTANTGATATTGAAATTTAAAAGGTTTGGCGGCTTTTAGAANTAATCAGGGGAATTTGTTGCGTAATCGTCAATACGCGTTAGATCTTACCTGTCCANTAGTTTGTATACCGCCGTCTAAACATCCTTAGAAAAGANAGAGTTGATACGGNNNGAAACTAATACGTCAGGTCATGGTGCAGCNTTGGTCGAGGTGTTGACAAATTACATTTACCTTGTGTAGAGGAATTGTGTTTAAANTAGCATAAGGAATATGGACTTGTAAGTAATTAGGGANTTAGAATACTCTGGTGAATTTAAAACTAAAAGTGTACATATCGCCCGTCGCTCTN
granuliferus_Japan_Hyo_1       	NNNNNNNNNNNNNNNNNNNNNNNNNNNNNNNNNNNNNNNNNNNNNNNNNNNNNNNNNNNNNNNNNNNNNNNNNNNNNNNNNNNNNNNNNNNNNNNNNNNNNNNNNNNNNNNNNNNNNNNNNNNNNNNNNNNNNNNNNNNNNNNNAGGATTAGATACCCTATTATTCTTGAGTAAGTAACTTCGAGAAGTAGAGCGTANTGATATTGAAATTTAAAAGGTTTGGCGGCTTTTAGAANTAATCAGGGGAATTTGTCGCGTAATCGTCAATACGCGTTAGATCTTACCTGTCCANTAGTTTGTATACCGCCGTCTAAACATCCTTAGAAAAGANAGAGTTGATACGGNNNGAAACTAATACGTCAGGTCATGGTGCAGCNTTGGTCGAGGTGTTGACAAATTACATTTACCTTGTGTAGAGGAATTGTGTTTAAANTAGCAGAAGGAATATGGACTTGTAAGTAATTAGGGANTTAGAATACTCTGGTGAATTTAAAACTAAAAGTGTACATATCGCCCGTCACTCAN
Isla_angel_de_la_Guarda_06   	NNNNNNNNNNNNNNNNNNNNNNNNNNNNNNNNNNNNNNNNNNNNNNNNNNNNNNNNNNNNNNNNNNNNNNNNNNNNNNNNNNNNNNNNNNNNNNNNNNNNNNNNNNNNNNNNNNNNNNNNNNNNNNNNNNNNNNNNNNNNNNNNNNNNNNNNNNNNNNNNNNNNNNNNNNNNNNNNNNNNNNNNNNNNNNNNNNNNNNNNNNNNNNNNNNNNNNNNNNNNNNNNNNNNNNNNNNNNNNNNNNNNNNNNNNNNNNNNNNNNNNNNNNNNNNNNNNNNNNNNNNNNNNNNNNNNNNNNNNNNNNNNNNNNNNNNNNNNNNNNNNNNNNNNNNNNNNNNNNNNNNNNNNNNNNNNNNNNNNNNNNNNNNNNNNNNNNNNNNNNNNNNNNNNNNNNNNNNNNNNNNNNNNNNNNNNNNNNNNNNNNNNNNNNNNNNNNNNNNNNNNNNNNNNNNNNNNNNNNNNNNNNNNNNNNNNNNNNNNNNNNNNNNNNNNNNNNNNNNNNNNNNNNNNNNNNNNNNNNNNNNNNN
Isla_Cedros_36_7               	NNNNNNNNNNNNNNNNNNNNNNNNNNNNNNNNNNNNNNNNNNNNNNNNNNNNNNNNNNNNNNNNNNNNNNNNNNNNNNNNNNNNNNNNNNNNNNNNNNNNNNNNNNNNNNNNNNNNNNNNNNNNNNNNNNNNNNNNNNNNNNNNNNNNNNNNNNNNNNNNNNNNACTTGGAAATCAAACCTTAAATAGTAAGAGCTANTATTTCTGAAACTTAAAAAGTTTGGCGGCTTTTAGAANAAATCAGGGGAATTTGTATCATTATCGTAACTACGCGTTATACCTTACTTAACTTNTAGCTTGTATACCGCCGCCTAAGTAATCTTAGTAAAGANAAAACTATAACTANNNGCTATAAAAACGTCAGGTCATGGTGCAGCNATAGCTAAGAAGATTACAAATTACAATTTATATATAANCTGGAGTTAAAATTAAANNATTTTAATGAAACAGGACTTGTAAGTAATTACTAANTTAGAATAGAGTAATAAATATNAAACTAAAAGTGTACATATCGCCCGTCACTCTN
Isla_Partida_62_4              	NNNNNNNNNNNNNNNNNNNNNNNNNNNNNNNNNNNNNNNNNNNNNNNNNNNNNNNNNNNNNNNNNNNNNNNNNNNNNNNNNNNNNNNNNNNNNNNNNNNNNNNNNNNNNNNNNNNNNNNNNNNNNNNNNNNNNNNNNNNNNNNNNNNNNNNNNNNNNNNNNNNNACTTGAAAACTAAACCTTGATTAGTAGGAGTTANTANTTCTGAAACTTAAAAAGTTTGGCGGCTTTTAATANAATTCAGGGGAATTTGTATCATTATCGTCACTACGCGCTATACCTTACTTAGCTANTAGTTTGTATACCGCCGTCTAAGTAATCTCTGAACAGANTTGACTACAATTANNNGCCATAAAAACGTCAGGCCATGGTGCAACNATAGCCAAGGTGATTACAAATTACAATTTATATACAATTTGGAGTTAAAATTAAANNATTTTAATGAAATAGGACTTGTAAGTAATTACTAAATTAGAATAGAGTAATAAATATNAAAATAAAAGTGTACATATCGCCCGTCACTCTN
Isla_Tiburon_7_3               	NNNNNNNNNNNNNNNNNNNNNNNNNNNNNNNNNNNNNNNNNNNNNNNNNNNNNNNNNNNNNNNNNNNNNNNNNNNNNNNNNNNNNNNNNNNNNNNNNNNNNNNNNNNNNNNNNNNNNNNNNNNNNNNNNNNNNNNNNNNNNNNNNNNNNNNNNNNNNNNNNNNNACTTGAAAACTAAACCTTGATTAGTAGGAGTTANTANTTCTGAAACTTAAAAAGTTTGGCGGCTTTTAATANAACTCAGGGGAATTTGTATCATTATCGTCACTACGCGCTATACCTTACTTAGCTGNTAGTTTGTATACCGCCGTCTAAGTAATCTCCAAACAGANTTAACTACAATTANNNGCTATAAAAACGTCAGGCCATGGTGCAATNATAGCTAAGGTGACTACAAATTACAATTTATATACAANCTGGAGTTAAAATTAAANNATTTTAATGAAATAGGACTTGTAAGTAATTACTAAATTAGAATATAGTAATAAATATNAAAATAAAAGTGTACATATCGCCCGTCACTCTN
La_Paz_59_4                    	NNNNNNNNNNNNNNNNNNNNNNNNNNNNNNNNNNNNNNNNNNNNNNNNNNNNNNNNNNNNNNNNNNNNNNNNNNNNNNNNNNNNNNNNNNNNNNNNNNNNNNNNNNNNNNNNNNNNNNNNNNNNNNNNNNNNNNNNNNNNNNNNNNNNNNNNNNNNNNNNNNNNACTTGAAAACTAAACCTTGATTAGTAGGAGTTANTANTTCTGAAACTTAAAAAGTTTGGCGGCTTTTAATANAATTCAGGGGAATTTGTATCATTATCGTCACTACGCGCTATACCTTACTTAGCTANTAGTTTGTATACCGCCGTCTAAGTAATCTCTGAACAGANTTGACTACAATTANNNGCCATAAAAACGTCAGGCCATGGTGCAACNATAGCTAAGGTGATTACAAATTACAATTTATATACAATTTGGAGTTAAAATTAAANNATTTTAATGAAATAGGACTTGTAAGTAATTACTAAATTAGAATAGAGTAATAAATATNAAAATAAAAGTGTACATATCGCCCGTCACTCTN
Las_Gringas_265_5              	NNNNNNNNNNNNNNNNNNNNNNNNNNNNNNNNNNNNNNNNNNNNNNNNNNNNNNNNNNNNNNNNNNNNNNNNNNNNNNNNNNNNNNNNNNNNNNNNNNNNNNNNNNNNNNNNNNNNNNNNNNNNNNNNNNNNNNNNNNNNNNNNNNNNNNNNNNNNNNNNNNNNACTTGGAAACTAGACCTTAATTAGTAGGAAATANTATTTCTGAAATTTAAAAAGTTTGGCGGCTTTTAGAGNGGCTCAGGGGAATTTGTATCGTTATCGTAACTACGCGCTATACCTTACTTAGCTCNTAGCTTGTATACCGCCGTCTAAGTAGTCTTAATAGAGNNACTGCTACAACTANNNGCTATAAAAACGTCAGGCCATGGTGCAGCNGTAGCTAAGATGATTACAAATTACAATTTAAATCCCACTTGGAATTAAAATTAAANNACTTTAATGAAATAGGACTTGTAAGTAATTACTGAGTTAGAATACAGTAATAAATCTNTAACTAAAAGTGTACATATCGCCCGTCACTCTN
Loreto_54_3                    	NNNNNNNNNNNNNNNNNNNNNNNNNNNNNNNNNNNNNNNNNNNNNNNNNNNNNNNNNNNNNNNNNNNNNNNNNNNNNNNNNNNNNNNNNNNNNNNNNNNNNNNNNNNNNNNNNNNNNNNNNNNNNNNNNNNNNNNNNNNNNNNNNNNNNNNNNNNNNNNNNNNNACTTGGAAACTAAACCTTAATCAGTAGGAGTTANTATTTCTGAAATTTAAAGAGTTTGGCGGCTTTTAGAGNGAATCAGGGGAGTTTGTACCGTTATCGTAACTACGCGCTATACCTTACTTGGCTTNTAGCTTGTATACCGCCGTTTAAGTAATCTTAGTAGAGNNAGAACTGTAATTANNNGCCATAAAAATATCAGGCCATGGTGCAGCNCTAGCTAAGATGAGTACAAACTACAATTTATATTCAANCTGGAGTTAAAATTAAANNATTTTAATGAAATAGGACTTGAAAGTAATTACTAAGTTAGAATAGAGTAATAAATATNAAACTAAAAGTGTACATATCGCCCGTCACTCTN
Loreto_54_7                    	NNNNNNNNNNNNNNNNNNNNNNNNNNNNNNNNNNNNNNNNNNNNNNNNNNNNNNNNNNNNNNNNNNNNNNNNNNNNNNNNNNNNNNNNNNNNNNNNNNNNNNNNNNNNNNNNNNNNNNNNNNNNNNNNNNNNNNNNNNNNNNNNNNNNNNNNNNNNNNNNNNNNACTTGAAAATTAAACCTTAATCAGTAGGAGTTANTANTTCTGAAACTTAAAAAGTTTGGCGGCTTTTAATANAACTCAGGGGAATTTGTATCATTATCGTCACTACGCGCTATACCTTACTTAGCTGNTAGTTTGTATACCGCCGTCTAAGTAATCTCTGAACAGANTTGACTACAATTANNNGCCATAAGAACGTCAGGCCATGGTGCAACNATAGCTAAGGTGATTACAAATTACAATTTATATACAATTTGGAGTTAAAATTAAANNATTTTAATGAAATAGGACTTGTAAGTAATTACTAAATTAGAATAGAGTAATAAATATNAAAATAAAAGTGTACATATCGCCCGTCACTCTN
Los_Barriles_416_1             	NNNNNNNNNNNNNNNNNNNNNNNNNNNNNNNNNNNNNNNNNNNNNNNNNNNNNNNNNNNNNNNNNNNNNNNNNNNNNNNNNNNNNNNNNNNNNNNNNNNNNNNNNNNNNNNNNNNNNNNNNNNNNNNNNNNNNNNNNNNNNNNNNNNNNNNNNNNNNNNNNNNNACTTGAAAACTAAACCTTGATTAGTAGGAGTTANTANTTCTGAAACTTAAAAAGTTTGGCGGCTTTTAATANAACTCAGGGGAATTTGTATCATTATCGTCACTACGCGCTATACCTTACTTAGCTANTAGTTTGTATACCGCCGTCTAAGTAATCTTTGAACAGANTTGACTACAATTANNNGCCATAAAAACGTCAGGCCATGGTGCAACNATAGCTAAGGTGATTACAAATTACAATTNNNNNNNNNNNNNNNNNNNNNNNNNNNNNNNNNNNNNNNNNNNNNNNNNNNNNNNNNNNNNNNNNNNNNNNNNNNNNNNNNNNNNNNNNNNNNNNNNNNNNNNNNNNNNNNNNNNNNNNN
maindroni_Kuwait_Tma_1         	NNNNNNNNNNNNNNNNNNNNNNNNNNNNNNNNNNNNNNNNNNNNNNNNNNNNNNNNNNNNNNNNNNATATTTAAAACTGAGGTAAAATTCTGTATTTGAAGTAGTAAATAGCTTGTTAATCTTTAAATTCATGACTATAAANAAAGGATTAGATACCCTTGTATACATGAAGATCCAACCTTAAGTAGTAGAAGCTATTTTTTTTGAAATTTAAAGGGTTTGGCGGCTTTTAGTTNTAATCAGGGGAATTTGTACCTTAATCGTCAGCACGCGCTAGACCTTACTTAATTTATAGTTTGTATACCGCCGTCTTAATAATCTTTAAAAAGNNTGGATTAAAATTANNNGGAATAAGTACGACAGGCCATGGTGCAGCNATTATTAAGATGGTTACAAATTACATTTTAAATAGAANTTGGATTTAAATTTAAANNATTTTATTGAAAGTGGACTTGTAAGTAATTATAAANTTAGAATATTATAATAAATTTTAACCTAAAAGTGCACATATCGCCCGTCACTCTN
Manzanillo_426_3               	NNNNNNNNNNNNNNNNNNNNNNNNNNNNNNNNNNNNNNNNNNNNNNNNNNNNNNNNNNNNNNNNNNNNNNNNNNNNNNNNNNNNNNNNNNNNNNNNNNNNNNNNNNNNNNNNNNNNNNNNNNNNNNNNNNNNNNNNNNNNNNNNNNNNNNNNNNNNNNNNNNNNACTTGGAAACTAAACCTTGATTAGTAGGAGATANTATTTCTGAAAATTAAAAAGTTTGGCGGCTTTTAGAGNTAATCAGGGGAATTTGTATCGTTATCGTAACTACGCGCTATACCTTACTTAGCTTNTAGCTTGTATACCGCCGCCTAAGTAGTCTTAGCAGAGANAAAACTATAATTANNNGCTATGGAAACGTCAGGTCATGGTGCAGCNATAGCTAAGATGATTACAAATTACAATTTATATCTAATTTGGACTTAAAATTAAANNATTTTAACGAAATAGGACTTGTAAGTAATTACTAAGTTAGAATAGAGTNNNNNNNNNNNNNNNNNNNNNNNNNNNNNNNNNNNNNNNNNNN
marcuzzii_Cayo_Coco_Tmar_1     	NNNNNNNNNNNNNNNNNNNNNNNNNNNNNNNNNNNNNNNNNNNNNNNNNNNNNNNNNNNNNNNNNNATCCTTGAAATAGAGGTAAAATTCTGCATTCAAAGGANNNNATTCAAACCTAAACTCTAAATCCATGGAGATAAANAAAGGATTAGATACCCTTCTATACTTGGAAACCCACCTCTAATTAGTAAGAGTTANTCATTCCGAAATTTAAAAAGTTTGGCGGCTTCTAGTANTAACCAGGGGAATTTGTGCCTTTATCGTCAATACGCGTTACACCTTACTTAACTCNCAGCTTGTATACCGCCGTCTAAATTCTTTTATTAAAAANGAAATTTCAACCANNNGGAATGAAAACGCCAGGCCATGGTGCAGCNATAGTTAAGGAGGCCACAAATTACATTTTACTTAGAANCTGAATCTTAAGCTAAANCACTTGAGTGAAAGTGGACTTGCAAGTAATTACTGANTTAGAATACAGTAATAAATCTAAACCTAGAAGTGTACATATCGCCCGTCACTCTN
marcuzzii_Pinar_del_Rio_Tmar_2 	NNNNNNNNNNNNNNNNNNNNNNNNNNNNNNNNNNNNNNNNNNNNNNNNNNNNNNNNNNNNNNNNNNATCCTTGAAATAGAGGTAAAATTCTGCATTCAAAGGANNNNATTCAAACCTAAACTCTAAATCCATGGGAATAAANAAAGGATTAGATACCCTTCTATACTTGGAAACCCACCTCTAATTAGTAAGAGTTANTCATTCCGAAATTTAAAAAGTTTGGCGGCTTCTAGTANTAACCAGGGGAATTTGTGCCTTTATCGTCAATACGCGTTACACCTTACTTAACTCNCAGCTTGTATACCGCCGTCTAAATTCTTTTATTAAAAANGAAATTTCAACCANNNGAAATAAAAACGCCAGGCCATGGTGCAGCNATAGTTAAGGAGGTCACAAATTACATTTTACTTAGAANCTGAATCTTAAGCTAAANTACTTAAGTGAAAGTGGACTTGTAAGTAATTACTGANTTAGAATACAGTAGTAAATCTAAACCTAGAAGTGTACATATCGCCCGTCACTCTN
Mazatlan_578_1                 	NNNNNNNNNNNNNNNNNNNNNNNNNNNNNNNNNNNNNNNNNNNNNNNNNNNNNNNNNNNNNNNNNNNNNNNNNNNNNNNNNNNNNNNNNNNNNNNNNNNNNNNNNNNNNNNNNNNNNNNNNNNNNNNNNNNNNNNNNNNNNNNNNNNNNNNNNNNNNNNNNNNNACTTGGAAACTAAACCTTGATTAGTAGGAGCTANTATTTCTGAAAATTAAAAAGTTTGGCGGCTTTTAGAGNTAATCAGGGGAATTTGTATCGTTATCGTAACTACGCGTTATACCTTACTTGGCTANCAGCTTGTATACCGCCGCCTAAGTAGTCTTAGCAGAGANAAAACTATAATTANNNGCTATAAAGACGTCAGGTCATGGTGCAGCNATAGCTAAGGTGATTACAAATTACAATTTATATCTAAGTTGGACTTAAAATTAAANNATTTTAGCGAAATAGGANNNNNNNNNNNNNNNNNNNNNNNNNNNNNNNNNNNNNNNNNNNNNNNNNNNNNNNNNNNNNNNNNNNNNNNNNN
Michoacan_427_3                	NNNNNNNNNNNNNNNNNNNNNNNNNNNNNNNNNNNNNNNNNNNNNNNNNNNNNNNNNNNNNNNNNNNNNNNNNNNNNNNNNNNNNNNNNNNNNNNNNNNNNNNNNNNNNNNNNNNNNNNNNNNNNNNNNNNNNNNNNNNNNNNNNNNNNNNNNNNNNNNNNNNNACTTGGAAACTAAACCTTGATTAGTAGGAGATANTATTTCTGAAAATTAAAAAGTTTGGCGGCTTTTAGAGNTAATCAGGGGAATTTGTATCGTTATCGTAACTACGCGCTATACCTTACTTAGCTTNTAGCTTGTATACCGCCGCCTAAGTAGTCTTAGCAGAGANAAAACTATAATTANNNGCTATGGAAACGTCAGGTCATGGTGCAGCNATAGCTAAGATGATTACAAATTACAATTTATATCTAATTTGGACTTAAAATTAAANNATTTTAACGAAATAGGACTTGTAAGTAATTANNNNNNNNNNNNNNNNNNNNNNNNNNNNNNNNNNNNNNNNNNNNNNNNNNNNNNNNNNNN
minor_Tm_1_Seychelles        	NNNNNNNNNNNNNNNNNNNNNNNNNNNNNNNNNNNNNNNNNNNNNNNNNNNNNNNNNNNNNNNNNNNNNNNNNNNNNNNNNNNNNNNNNNNNNNNNNNNNNNNNNNNNNNNNNNNNNNNNNNNNNNNNNNNNNNNNNNNNNNNNNNNNNNNNNNNNNNNNNNNNNNNNNNNNNNNNNNNNNNNNNNNNNNNNNNNNNNNNNNNNNNNNNNNNNNNNNNNNNNNNNNNNNNNNNNNNNNNNNNNNNNNNNNNNNNNNNNNNNNNNNNNNNNNNNNNNNNNNNNNNNNNNNNNNNNNNNNNNNNNNNNNNNNNNNNNNNNNNNNNNNNNNNNNNNNNNNNNNNNNNNNNNNNNNNNNNNNNNNNNNNNNNNNNNNNNNNNNNNNNNNNNNNNNNNNNNNNNNNNNNNNNNNNNNNNNNNNNNNNNNNNNNNNNNNNNNNNNNNNNNNNNNNNNNNNNNNNNNNNNNNNNNNNNNNNNNNNNNNNNNNNNNNNNNNNNNNNNNNNNNNNNNNNNNNNNNNNNNNNNNN
neozelanicus_New_Zealand_Tnz_1 	NNNNNNNNNNNNNNNNNNNNNNNNNNNNNNNNNNNNNNNNNNNNNNNNNNNNNNNNNNNNNNNNTNNCTAAAAGGGCGAGGGTAAAATTCAGTTCTTTAAGGAATNNTATAGCAATGATACTTTATATCCATGATAATAAANGGAGGATTAGATACCCTGTTATACTTGGGTAAACAACTTTAAGTAGTAGGGTCTANNTTTACTGAAATTTAAAAGGTTTGGCGGCTTTTAGAANTAATCAGGGGAATTTGTGGTGTAATCGTCAGTACGCGTTTCACCTTACTTAATTANTGACTTGTATACCGCCGTCTAAGGCGGCTCGGAAGGGTCGTAACTTAAACTANNNGATATAAGAACGTCAGGTCATGGTGCAGTNTTAGTTAAGTAATACACAAATTACATTTAAATAATAANGCGGATTTAAATTTTAANAATTTTAATAAAGATGGATTTGTAAGTAATTAAGGGNTTAGAATTCCTTAATGAATTTAAAACTAGAAGTGTACATATCGCCCGTCGCTCTN
niveus_Puerto_Rico_28_1        	NNNNNNNNNNNNNNNNNNNNNNNNNNNNNNNNNNNNNNNNNNNNNNNNNNNNNNNNNNNNNNNNNATCCTTAAGATAGAGGTAAAATTCTAAACTTAAAGATANNNNTATGACCATACTACTTTAAATCCATGACTATAAANAAAGGATTAGATACCCTTCTATACTTGGAAACTAAGCCTTAAATAGTAAGAGTTANTACTTCTGAAATTTAAAAAGTTTGGCGGCTTTTAGAANAAATCAGGGGAATTTGTATCATTATCGTCAACACGCGCTAAACCTTACTTAACTTNTAGTTTGTATACCGCCGCCTAAGTATTCTTTATAGAGANAAGACTACAATTANNNTTTATAAGTACGTCAGGCCATGGTGCAGCNATAGTTAAGAAGATTACAAATTACAATTTAAATCTAANTTGGAGTTAAAGTTAAANAATTTTAATGAAAGAGGACTTGTAAGTAATTACTAGNTTAGAATAGAGTAATAAATTTAAAACTAAAAGTGTACATATCGCCCGTCACTCTN
opercularis_Sulawesi_To_1    	NNNNNNNNNNNNNNNNNNNNNNNNNNNNNNNNNNNNNNNNNNNNNNNNNNNNNNNNNNNNNNNNNNNNNNNNNNNNNNNNNNNNNNNNNNNNNNNNNNNNNNNNNNNNNNNNNNNNNNNNNNNNNNNNNNNNNNNNNNNNNNNNNNNNNNNNNNNNNNNNNNNNNNNNNNNNNNNNNNNNNNNNNNNNNNNNNNNNNNNNNNNNNNNNNNNNNNNNNNNNNNNNNNNNNNNNNNNNNNNNNNNNNNNNNNNNNNNNNNNNNNNNNNNNNNNNNNNNNNNNNNNNNNNNNNNNNNNNNNNNNNNNNNNNNNNNNNNNNNNNNNNNNNNNNNNNNNNNNNNNNNNNNNNNNNNNNNNNNNNNNNNNNNNNNNNNNNNNNNNNNNNNNNNNNNNNNNNNNNNNNNNNNNNNNNNNNNNNNNNNNNNNNNNNNNNNNNNNNNNNNNNNNNNNNNNNNNNNNNNNNNNNNNNNNNNNNNNNNNNNNNNNNNNNNNNNNNNNNNNNNNNNNNNNNNNNNNNNNNNNNNNNN
opercularis_Australia_To_2   	NNNNNNNNNNNNNNNNNNNNNNNNNNNNNNNNNNNNNNNNNNNNNNNNNNNNNNNNNNNNNNNNNNNNNNNNNNNNNNNNNNNNNNNNNNNNNNNNNNNNNNNNNNNNNNNNNNNNNNNNNNNNNNNNNNNNNNNNNNNNNNNNNNNNNNNNNNNNNNNNNNNNNNNNNNNNNNNNNNNNNNNNNNNNNNNNNNNNNNNNNNNNNNNNNNNNNNNNNNNNNNNNNNNNNNNNNNNNNNNNNNNNNNNNNNNNNNNNNNNNNNNNNNNNNNNNNNNNNNNNNNNNNNNNNNNNNNNNNNNNNNNNNNNNNNNNNNNNNNNNNNNNNNNNNNNNNNNNNNNNNNNNNNNNNNNNNNNNNNNNNNNNNNNNNNNNNNNNNNNNNNNNNNNNNNNNNNNNNNNNNNNNNNNNNNNNNNNNNNNNNNNNNNNNNNNNNNNNNNNNNNNNNNNNNNNNNNNNNNNNNNNNNNNNNNNNNNNNNNNNNNNNNNNNNNNNNNNNNNNNNNNNNNNNNNNNNNNNNNNNNNNNN
ponticus_Greece_27_2           	NNNNNNNNNNNNNNNNNNNNNNNNNNNNNNNNNNNNNNNNNNNNNNNNNNNNNNNNNNNNNNNNNNACTTTGAAAACTGAGGTAAAATTCTGCGTTTTAAAAGNNNGTCGAAGGTACCAACTCTAAATTCATGACTATAAANAAAGGATTAGATACCCTTCTATACTTGAAAATTGGACTTTAAGTAGTAAAAATTANTATTTTTGAAATTTAAAGGGTTTGGCGGCTTCTGGAANTGATCAGGGGAGTTTGTATTTTAATCGACAGTACGCGTTAGACCTTGCTTGACTTNATGTTTGTATACCGCCGTCTAAACACCCTCAGAAGAGTNTCAGTTGGAATCATTTAATGTGTGAACGTCAGGTCATGGTGCAGCAATAGTTAAGATAATCACAAACTACATTTTAAAAAGCANTTGGAGTCAAGTTTAAANNAGTTTGGTGAAAATGGACTTGTAAGTAATTATTGGATTAGAATACAGTAATGAATTTAAAACCAGAAGTGTACATATCGCCCGTCGCTCTN
ponticus_Portugal_428_1        	NNNNNNNNNNNNNNNNNNNNNNNNNNNNNNNNNNNNNNNNNNNNNNNNNNNNNNNNNNNNNNNNNNACTTTGAAAACTGAGGTAAAATTCTGCGTTTTAGAAGNNNTTTGAAAGCACTAACTCTAAATTCATGACTATAAANAAAGGATTAGATACCCTTCTATACTTGAAAACCGAACTTTAAGTAGTAAAAATTANTATTTTTGAAATTTAAAGGGTTTGGCGGCTTCTGGAANTGATCAGGGGAGTTTGTGTTTTAATCGACAGTACGCGTTAGACCTTGCTTGACTTNATGTTTGTATACCGCCGTCTAAACACCCTCAGAAGAGTNTCAGTTGGGATCANTTAATGTGCGAACGTCAGGCCATGGTGCAGCAATAGTTAAGATAATCACAAACTACATTTTAAAAAGCANTTGGAGTCAAGTTTAAANNAGTTTGGTGAAAATGGACTTGTAAGTAATTATCGGATTAGAATACAGTAATGAATTTAAAACTAGAAGTGTACATATCGCCCGTCGCTCTN
ponticus_Libya_Cyrenaica_Tp_1  	NNNNNNNNNNNNNNNNNNNNNNNNNNNNNNNNNNNNNNNNNNNNNNNNNNNNNNNNNNNNNNNNNNACTTTGAAACCTGAGGTAAAATTCCGTGTTTTAGAAGNNNNTCAAACACATAAACTCTAAATTCATGGCCATAAANAAAGGATTAGATACCCTTTTATACTTGAAAATCAGACTTTAAGTAGTAAAAATTANTATTTTTGAAATTTAAAGGGTTTGGCGGCTTTTAGAANTGATCAGGGGAGTTTGTATTTTAATCGACAGTACGCGTTAGACCTTACTTGATTTNATGTTTGTATACCGCCGTCTAAACACCCTCAGCAGAGTNTCCGTTGGGATCANCAAGCACGCGAACGTCAGGTCATGGTGCAGCAATAATCAAGGTAATCACAAACTACATTTTGTAAAGTANTTGGAGTTGAAATTAAANNATTTTAATGAAACCGGACTTGTAAGTAATTACTGGATTAGAATACAGTAATAAATTTAAAACTAAAAGTGTACATATCGCCCGTCGCTCTN
Puerta_del_Arco_69_4           	NNNNNNNNNNNNNNNNNNNNNNNNNNNNNNNNNNNNNNNNNNNNNNNNNNNNNNNNNNNNNNNNNNNNNNNNNNNNNNNNNNNNNNNNNNNNNNNNNNNNNNNNNNNNNNNNNNNNNNNNNNNNNNNNNNNNNNNNNNNNNNNNNNNNNNNNNNNNNNNNNNNNACTTGAAAACTAAACCTTGATTAGTAGGAGTTANTANTTCTGAAACTTAAAAAGTTTGGCGGCTTTTAATANAACTCAGGGGAATTCGTATCATTATCGTCACTACGCGCTATACCTTACTTAGCTANTAGTTTGTATACCGCCGTCTAAGTAATCTCTGAACAGANTTGACTACAATTANNNGCCATAAAAACGTCAGGCCATGGTGCAACNATAGCTAAGGTGATTACAAATTACAATTTATATACAATTTGGAGTTAAAATTAAANNATTTTAATGAAATAGGACTTGTAAGTAATTACTAAATNNNNNNNNNNNNNNNNNNNNNNNNNNNNNNNNNNNNNNNNNNNNNNNNNNNNNN
Puerto_Libertad_76_13        	NNNNNNNNNNNNNNNNNNNNNNNNNNNNNNNNNNNNNNNNNNNNNNNNNNNNNNNNNNNNNNNNNNNNNNNNNNNNNNNNNNNNNNNNNNNNNNNNNNNNNNNNNNNNNNNNNNNNNNNNNNNNNNNNNNNNNNNNNNNNNNNNNNNNNNNNNNNNNNNNNNNNNNNNNNNNNNNNNNNNNNNNNNNNNNNNNNNNNNNNNNNNNNNNNNNNNNNNNNNNNNNNNNNNNNNNNNNNNNNNNNNNNNNNNNNNNNNNNNNNNNNNNNNNNNNNNNNNNNNNNNNNNNNNNNNNNNNNNNNNNNNNNNNNNNNNNNNNNNNNNNNNNNNNNNNNNNNNNNNNNNNNNNNNNNNNNNNNNNNNNNNNNNNNNNNNNNNNNNNNNNNNNNNNNNNNNNNNNNNNNNNNNNNNNNNNNNNNNNNNNNNNNNNNNNNNNNNNNNNNNNNNNNNNNNNNNNNNNNNNNNNNNNNNNNNNNNNNNNNNNNNNNNNNNNNNNNNNNNNNNNNNNNNNNNNNNNNNNNNNNNNNN
Puerto_Libertad_76_14          	NNNNNNNNNNNNNNNNNNNNNNNNNNNNNNNNNNNNNNNNNNNNNNNNNNNNNNNNNNNNNNNNNNNNNNNNNNNNNNNNNNNNNNNNNNNNNNNNNNNNNNNNNNNNNNNNNNNNNNNNNNNNNNNNNNNNNNNNNNNNNNNNNNNNNNNNNNNNNNNNNNNNACTTGGAAACTAGACCTTAACTAGTAGGAATTANTATTTCTGAAATTTAAAAAGTTTGGCGGCTTTTAGAGNGGCTCAGGGGAATTTGTATCGTTATCGTAACCACGCGCTACACCTTACTTAGCTCNTAGCTTGTATACCGCCGCCTAAGTAATCTTTATAGAGNNGTTGCTACAATTANNNGCCATACAGACGTCAGGTCATGGTGCAGTNATAGCTAAGGCGATTACAAATTACAATTTACATCCAACTTGGAATTAAAATTAAANNACTTTAATGAAATAGGACTTGTAAGTAATTACTAAGTTAGAATAGAGTAATAAATCTNAAGCTAAAAGTGTACATATCGCCCGTCACTCTN
Puerto_Penasco_Mex_1         	NNNNNNNNNNNNNNNNNNNNNNNNNNNNNNNNNNNNNNNNNNNNNNNNNNNNNNNNNNNNNNNNNNNNNNNNNNNNNNNNNNNNNNNNNNNNNNNNNNNNNNNNNNNNNNNNNNNNNNNNNNNNNNNNNNNNNNNNNNNNNNNNNNNNNNNNNNNNNNNNNNNNNNNNNNNNNNNNNNNNNNNNNNNNNNNNNNNNNNNNNNNNNNNNNNNNNNNNNNNNNNNNNNNNNNNNNNNNNNNNNNNNNNNNNNNNNNNNNNNNNNNNNNNNNNNNNNNNNNNNNNNNNNNNNNNNNNNNNNNNNNNNNNNNNNNNNNNNNNNNNNNNNNNNNNNNNNNNNNNNNNNNNNNNNNNNNNNNNNNNNNNNNNNNNNNNNNNNNNNNNNNNNNNNNNNNNNNNNNNNNNNNNNNNNNNNNNNNNNNNNNNNNNNNNNNNNNNNNNNNNNNNNNNNNNNNNNNNNNNNNNNNNNNNNNNNNNNNNNNNNNNNNNNNNNNNNNNNNNNNNNNNNNNNNNNNNNNNNNNNNNNNN
Salsipuedes_569_1              	NNNNNNNNNNNNNNNNNNNNNNNNNNNNNNNNNNNNNNNNNNNNNNNNNNNNNNNNNNNNNNNNNNNNNNNNNNNNNNNNNNNNNNNNNNNNNNNNNNNNNNNNNNNNNNNNNNNNNNNNNNNNNNNNNNNNNNNNNNNNNNNNNNNNNNNNNNNNNNNNNNNNACTTGGAAACTAGACCTTAACTAGTAGGAATTANTATTTCTGAAATTTAAAAAGTTTGGCGGCTTTTAGAGNGGCTCAGGGGAATTTGTATCGTTATCGTAACCACGCGCTACACCTTACTTAGCTCNTAGCTTGTATACCGCCGCCTAAGTAATCTTTATAGAGNNGTTGCTACAATTANNNGCCATACAGACGTCAGGTCATGGTGCAGTNATAGCTAAGGTGATTACAAATTACAATTTACATCCAACTTGGAATTAAAATTAAANNACTTTAATGAAATAGGACTTGTAAGTAATTACTAAGTTAGAATAGAGTAATAAATCTNAAGCTAAAAGTGTACATATCGCCCGTCACTCTN
Salsipuedes_569_3              	NNNNNNNNNNNNNNNNNNNNNNNNNNNNNNNNNNNNNNNNNNNNNNNNNNNNNNNNNNNNNNNNNNNNNNNNNNNNNNNNNNNNNNNNNNNNNNNNNNNNNNNNNNNNNNNNNNNNNNNNNNNNNNNNNNNNNNNNNNNNNNNNNNNNNNNNNNNNNNNNNNNNACTTGGAAACTAGACCTTAACTAGTAGGAATTANTATTTCTGAAATTTAAAAAGTTTGGCGGCTTTTAGAGNGGCTCAGGGGAATTTGTATCGTTATCGTAACCACGCGCTACACCTTACTTAGCTCNTAGCTTGTATACCGCCGCCTAAGTAATCTTTATAGAGNNGTTGCTACAATTANNNGCTATACAGACGTCAGGTCATGGTGCAGTNATAGCTAAGGTGACTACAAATTACAATTTACATCCAACTTGGAATTAAAATTAAANNACTTTAATGAAATAGGACTTGTAAGTAATTACTAAGTTAGAATAGAGTAATAAATCTNAACCTAAAAGTGTACATATCGCCCGTCACTCTN
San_Bruno_43_4                 	NNNNNNNNNNNNNNNNNNNNNNNNNNNNNNNNNNNNNNNNNNNNNNNNNNNNNNNNNNNNNNNNNNNNNNNNNNNNNNNNNNNNNNNNNNNNNNNNNNNNNNNNNNNNNNNNNNNNNNNNNNNNNNNNNNNNNNNNNNNNNNNNNNNNNNNNNNNNNNNNNNNNACTTGAAAATTAAACCTTGATCAGTAGGAGTTANTANTTCTGAAACTTAAAAAGTTTGGCGGCTTTTAATANAACTCAGGGGAATTTGTATCATTATCGTCACTACGCGCTATACCTTACTTAGCTGNTAGTTTGTATACCGCCGTCTAAGTAATCTCTGAACAGANTTGACTACAATTANNNGCCATAAGAACGTCAGGCCATGGTGCAACNATAGCTAAGGTGATTACAAATTACAATTTATATACAATTTGGAGTTAAAATTAAANNATTTTAATGAAATAGGACTTGTAAGTAATTACTAAATTAGAATAGAGTAATAAATATNAAAATAAAAGTGTACATATCGCCCGTCACTCTN
San_Carlos_12_4                	NNNNNNNNNNNNNNNNNNNNNNNNNNNNNNNNNNNNNNNNNNNNNNNNNNNNNNNNNNNNNNNNNNNNNNNNNNNNNNNNNNNNNNNNNNNNNNNNNNNNNNNNNNNNNNNNNNNNNNNNNNNNNNNNNNNNNNNNNNNNNNNNNNNNNNNNNNNNNNNNNNNNACTTGAAAACTAAACCTTGATTAGTAGGAGTTANTANTTCTGAAACTTAAAAAGTTTGGCGGCTTTTAATANAACTCAGGGGAATTTGTATCATTATCGTCACTACGCGCTATACCTTACTTAGCTANTAGTTTGTATACCGCCGTCTAAGCAATCTCCGAACAGANTTAACTATAATTANNNGCTATAAAAACGTCAGGCCATGGTGCAACNATAGCTAAGGTGACTACAAATTACAATTTATATACAANCTGGAGTTAAAATTAAANNATTTTAATGAAATAGGACTTGTAAGTAATTACTAAATTAGAATATAGTAATAAATATNAAAATAAAAGTGTACATATCGCCCGTCACTCTN
San_Evaristo_102_5             	NNNNNNNNNNNNNNNNNNNNNNNNNNNNNNNNNNNNNNNNNNNNNNNNNNNNNNNNNNNNNNNNNNNNNNNNNNNNNNNNNNNNNNNNNNNNNNNNNNNNNNNNNNNNNNNNNNNNNNNNNNNNNNNNNNNNNNNNNNNNNNNNNNNNNNNNNNNNNNNNNNNNACTTGAAAACTAAACCTTGACTAGTAGGAGTTANTANTTCTGAAACTTAAAAAGTTTGGCGGCTTTTAATANAACTCAGGGGAATTTGTATCATTATCGTCACTACGCGCTATACCTTACTTAGCTANTAGTTTGTATACCGCCGTCTAAGTAATCTCTGAATAGANTTGACTACAATTANNNGCCATAAAAACGTCAGGCCATGGTGCAACNATAGCTAAGGTGATTACAAATTACAATTTATATACAATTTGGAGTTAAAATTAAANNATTTTAATGAAATAGGACTTGTAAGTAATTACTAAATTAAAATACAGTAATAAATATNAAAATAAAAGTGTACATATCGCCCGTCACTCTN
San_Felipe_277_3               	NNNNNNNNNNNNNNNNNNNNNNNNNNNNNNNNNNNNNNNNNNNNNNNNNNNNNNNNNNNNNNNNNNNNNNNNNNNNNNNNNNNNNNNNNNNNNNNNNNNNNNNNNNNNNNNNNNNNNNNNNNNNNNNNNNNNNNNNNNNNNNNNNNNNNNNNNNNNNNNNNNNNACTTGAAAACTAAACCTTGATTAGTAGGAGTTANTANTTCTGAAACTTAAAAAGTTTGGCGGCTTTTAATANAACTCAGGGGAATTTGTATCGTTATCGTCACTACGCGCTATACCTTACTTAGCTGNTAGTTTGTATACCGCCGTCTAAATAATCTCCAAACAGANTTAATTACAATTANNNGCTATAAAAACGTCAGGCCATGGTGCAACNATAGCTAAGATGATTACAAATTACAATTTATATACAATCTAGAGTTAAAATTAAANNATTTTAACGANNNNNNNNNNNNNNNNNNNNNNNNNNNNNNNNNNNNNNNNNNNNNNNNNNNNNNNNNNNNNNNNNNNNNNNNNNNNNNNNN
San_Francisquito_123_5         	NNNNNNNNNNNNNNNNNNNNNNNNNNNNNNNNNNNNNNNNNNNNNNNNNNNNNNNNNNNNNNNNNNNNNNNNNNNNNNNNNNNNNNNNNNNNNNNNNNNNNNNNNNNNNNNNNNNNNNNNNNNNNNNNNNNNNNNNNNNNNNNNNNNNNNNNNNNNNNNNNNNNACTTGAAAACTAAACCTTGATTAGTAGGAGTTANTANTTCTGAAACTTAAAAAGTTTGGCGGCTTTTAATANAACTCAGGGGAATTTGTATCATTATCGTCACTACGCGCTATACCTTACTTAGCTGNTAGTTTGTATACCGCCGTCTAAGTAATCTCCAAACAGANTTAACTACAATTANNNGCTATAAAAACGTCAGGCCATGGTGCAACNATAGCTAAGGTGACTACAAATTACAATTTATATACAANCTGGAGTTAAAATTAAANNATTTTAATGAAATAGGACTTGTAAGTAATTACTAAATTAGAANNNNNNNNNNNNNNNNNNNNNNNNNNNNNNNNNNNNNNNNNNNNNNNNN
San_Hipolito_118_3             	NNNNNNNNNNNNNNNNNNNNNNNNNNNNNNNNNNNNNNNNNNNNNNNNNNNNNNNNNNNNNNNNNNNNNNNNNNNNNNNNNNNNNNNNNNNNNNNNNNNNNNNNNNNNNNNNNNNNNNNNNNNNNNNNNNNNNNNNNNNNNNNNNNNNNNNNNNNNNNNNNNNNACTTGGAAATCAAACCTTAAATAGTAAGAGCTANTATTTCTGAAACTTAAAAAGTTTGGCGGCTTTTAGAANAAATCAGGGGAATTTGTATCATTATCGTAACTACGCGTTATACCTTACTTAACTTNTAGCTTGTATACCGCCGCCTAAGTAATCTTAGTAAAGANAAAACTATAACTANNNGCTATAAAAACGTCAGGTCATGGTGCAGCNATAGCTAAGAAGATTACAAATTACAATTTATATATAANCTGGAGTTAAAATTAAANNATTTTAATGAAACAGGACTTGTAAGTAATTACTAANTTAGAATAGAGTAATAAATATNAAACTAAAAGTGTACATATCGCCCGTCACTCTN
San_Lucas_88_1                 	NNNNNNNNNNNNNNNNNNNNNNNNNNNNNNNNNNNNNNNNNNNNNNNNNNNNNNNNNNNNNNNNNNNNNNNNNNNNNNNNNNNNNNNNNNNNNNNNNNNNNNNNNNNNNNNNNNNNNNNNNNNNNNNNNNNNNNNNNNNNNNNNNNNNNNNNNNNNNNNNNNNNACTTGGAAACTAGACCTTAATTAGTAGGAGATANTATTTCTGAAATTTAAAAAGTTTGGCGGCTTTTAGAGNGGCTCAGGGGAATTTGTATCGTTATCGTAACCACGCGCTATACCTTACTTAGCTCNTAGCCTGTATACCGCCGTCTAAGTAGTCTTAATAGAGNNACTGCTATAACTANNNGCTATAAAAACGTCAGGCCATGGTGCAGCNGTAGCTAAGGTGATTACAAATTACAATTTAAATCCAACTTGGAATTAAAATTAAANNACTTTAATGAAATAGGACTTGTAAGTAATTACTGAGTTAGAATAGAGTAATAAATCTNTAACTAAAAGTGTACATATCGCCCGTCACTCTN
San_Luis_Gonzaga_269_4         	NNNNNNNNNNNNNNNNNNNNNNNNNNNNNNNNNNNNNNNNNNNNNNNNNNNNNNNNNNNNNNNNNNNNNNNNNNNNNNNNNNNNNNNNNNNNNNNNNNNNNNNNNNNNNNNNNNNNNNNNNNNNNNNNNNNNNNNNNNNNNNNNNNNNNNNNNNNNNNNNNNNNACTTGAAAACTAAACCTTGATTAGTAGGAGTTANTANTTCTGAAACTTAAAAAGTTTGGCGGCTTTTAATANAACTCAGGGGAATTTGTATCATTATCGTCACTACGCGCTATACCTTACTTAGCTGNTAGTTTGTATACCGCCGTCTAAATAATCTCCAAACAGANTTAATTACAATTANNNGCTATAAAAACGTCAGGCCATGGTGCAACNATAGCTAAGATGATTACAAATTACAATTTATATACAATCTAGAGTTAAANNNNNNNNNNNNNNNNNNNNNNNNNNNNNNNNNNNNNNNNNNNNNNNNNNNNNNNNNNNNNNNNNNNNNNNNNNNNNNNNNNNNNNNNNNNNNNNNNNN
San_Luis_Gonzaga_272_8         	NNNNNNNNNNNNNNNNNNNNNNNNNNNNNNNNNNNNNNNNNNNNNNNNNNNNNNNNNNNNNNNNNNNNNNNNNNNNNNNNNNNNNNNNNNNNNNNNNNNNNNNNNNNNNNNNNNNNNNNNNNNNNNNNNNNNNNNNNNNNNNNNNNNNNNNNNNNNNNNNNNNNACTTGGAAACTAGACCTTAATCAGTAGGAATTANTATTTCTGAAACTTAAAAAGTTTGGCGGCTTTTAGAGNGGCTCAGGGGAATTTGTATCGTTATCGTAACCACGCGCTACACCTTACTTAGCTCNTAGCTTGTATACCGCCGCCTAAGTAATCTTTATAGAGNNGTTGCTACAATTANNNGCTATACAGACGTCAGGTCATGGTGCAGTNATAGCTAAGGTGATTACAAATTACAATTCACATCCGACTTGGAATTAAAATTAAANNACTTTAATGAAATAGGACTTGTAAGTAATTACTAAGTTAGAATAGAGTAATAAATCTNAAGCTAAAAGTGTACATATCGCCCGTCACTCTN
San_Nicolas_45_4               	NNNNNNNNNNNNNNNNNNNNNNNNNNNNNNNNNNNNNNNNNNNNNNNNNNNNNNNNNNNNNNNNNNNNNNNNNNNNNNNNNNNNNNNNNNNNNNNNNNNNNNNNNNNNNNNNNNNNNNNNNNNNNNNNNNNNNNNNNNNNNNNNNNNNNNNNNNNNNNNNNNNNACTTGAAAATTAAACCTTGATCAGTAGGAGTTANTANTTCTGAAACTTAAAAAGTTTGGCGGCTTTTAATANAACTCAGGGGAATTTGTATCATTATCGTCACTACGCGCTATACCTTACTTAGCTGNTAGTTTGTATACCGCCGTCTAAGTAATCTCTGAACAGANTTGACTACAATTANNNGCCATAAGAACGTCAGGCCATGGTGCAACNATAGCTAAGGTGATTACAAATTACAATTTATATACAATTTGGAGTTAAAATTAAANNATTTTAATGAAATAGGACTTGTAAGTAATTACTAAATTAAAATACAGTAATAAATATNAAAATAAAAGTGTACATATCGCCCGTCACTCTN
San_Rafael_129_6               	NNNNNNNNNNNNNNNNNNNNNNNNNNNNNNNNNNNNNNNNNNNNNNNNNNNNNNNNNNNNNNNNNNNNNNNNNNNNNNNNNNNNNNNNNNNNNNNNNNNNNNNNNNNNNNNNNNNNNNNNNNNNNNNNNNNNNNNNNNNNNNNNNNNNNNNNNNNNNNNNNNNNACTTGAAAACTAAACCTTGATTAGTAGGAGTTANTANTTCTGAAACTTAAAAAGTTTGGCGGCTTTTAATANAACTCAGGGGAATTTGTATCATTATCGTCACTACGCGCTATACCTTACTTAGCTGNTAGTTTGTATACCGCCGTCTAAGTAATCTCCAAACAGANTTAACTACAATTANNNGCTATAAAAACGTCAGGCCATGGTGCAACNATAGCTAAGGTGACTACAAATTACAATTTATATACAANCTGGAGTTAAAATTAAANNATTTTAATGAAATAGGACTTGTAAGTAATTACTAAATTAGAATATAGTAATAAATATNAAAATAAAAGTGTACATATCGCCCGTCACTCTN
Santa_Rosalia_NW_5             	NNNNNNNNNNNNNNNNNNNNNNNNNNNNNNNNNNNNNNNNNNNNNNNNNNNNNNNNNNNNNNNNNNNNNNNNNNNNNNNNNNNNNNNNNNNNNNNNNNNNNNNNNNNNNNNNNNNNNNNNNNNNNNNNNNNNNNNNNNNNNNNNNNNNNNNNNNNNNNNNNNNNACTTGAAAATTAAACCTTGATCAGTAGGAGTTANTANTTCTGAAACTTAAAAAGTTTGGCGGCTTTTAATANAACTCAGGGGAATTTGTATCATTATCGTCACTACGCGCTATACCTTACTTAGCTGNTAGTTTGTATACCGCCGTCTAAGTAATCTCTGAACAGANTTGACTACAATTANNNGCCATAAGAACGTCAGGCCATGGTGCAACNATAGCTAAGGTGATTACAAATTACAATTTATATACAATTTGGAGTTAAAATTAAANNATTTTAATGAAATAGGACTTGTAAGTAATTACTAAATTNNNNNNNNNNNNNNNNNNNNNNNNNNNNNNNNNNNNNNNNNNNNNNNNNNNNN
Sea_Cliff_Lat_1              	NNNNNNNNNNNNNNNNNNNNNNNNNNNNNNNNNNNNNNNNNNNNNNNNNNNNNNNNNNNNNNNNNNNNNNNNNNNNNNNNNNNNNNNNNNNNNNNNNNNNNNNNNNNNNNNNNNNNNNNNNNNNNNNNNNNNNNNNNNNNNNNNNNNNNNNNNNNNNNNNNNNNNNNNNNNNNNNNNNNNNNNNNNNNNNNNNNNNNNNNNNNNNNNNNNNNNNNNNNNNNNNNNNNNNNNNNNNNNNNNNNNNNNNNNNNNNNNNNNNNNNNNNNNNNNNNNNNNNNNNNNNNNNNNNNNNNNNNNNNNNNNNNNNNNNNNNNNNNNNNNNNNNNNNNNNNNNNNNNNNNNNNNNNNNNNNNNNNNNNNNNNNNNNNNNNNNNNNNNNNNNNNNNNNNNNNNNNNNNNNNNNNNNNNNNNNNNNNNNNNNNNNNNNNNNNNNNNNNNNNNNNNNNNNNNNNNNNNNNNNNNNNNNNNNNNNNNNNNNNNNNNNNNNNNNNNNNNNNNNNNNNNNNNNNNNNNNNNNNNNNNNNN
spinulosus_Huasco_Ts_1         	NNNNNNNCAGCAGTCGCGGTTAGACTCTGGGCGATTAACTTAAATTTATAGCAGGAGAAGGGGTAGACTCGAATAATCGCGGTAAAATGCTCGTTGTAAGTGNNNNNNGGCCTTGAAAGTCTCTTAACTCGNAGGTAGGCANCAAGGATTAGATACCCTTTTATTCTCGATTTTTCGCGCTATAGTAGTAGTTGGTANTAGCCTCGAAATTTAAAGGGTTTGGCGGCGCTTTACCNCTATTAGAGGAACCTGCCCGGTAACCGTCACTACGCGATACACCTTACTCGGCTTNTAGCTTGTATACCGCCGTCCAATTAAGCTCGAAAGAGNNTTAAGTTAAAGAGNNNGCTACTAGAACGTCAGGTCGAGGTGCAGCNCTGGCTGAGGNGGCGGCAGGTTACAGTGAGTAAATTCNGCGGATTCCCTATTTTANAGCAGGGTTAAAGGTGGATTTAATAGTTAGCGGAGGNTTAGAATACTCCGCTGAATTGGCGCTAGGGCGTGCACATATCGCCCGTCACTCTN
wegeneri_Costa_Rica_T08_1      	NNNNNTCCGCGGTTAGACTCAGGGCTAAAACTATAGCACTAGGTTGGAGTAAGTAATCATCTTAACACCTACTACTTAGCGGTAAAATGCTTAAGTTGAAGGTNNNNTAATTACCCGAGGCTCTTTACTTACGGCTATAAANCGAGGATTAGATACCCTTCTATACGTAAGGACTAAAACCTAAGGAGTAGCAGCTANTATTCTGGAAAATTAAGGGATATGGCGGCGCTAGACANTTTTCAGGGGAACCCGCTCCGTAATCGTCACAACGCGCTTTACCTTACCTCCCTANTGGCTCGTATACCGTCATCTAAGCACTTTAAAAACAANNAGCGCTAAATAGGNNNGACACCTAAACGTTAGATCCAGGTGCGGCNTTGGGGGGGGAGAAAGCGGGTTACAATTTACTAACTANACGGACTTCTCCCGCAGTGGGAAAAGATAAGCTGGATTTGAGAGTAATCGAATTNTTAATATACTTCGATGAATTTTTCTCTANGCGTGTACATATCGTCCGTCGCCCTN
Yaguanabo_Cuba                 	NNNNNNNNNNNNNNNNNNNNNNNNNNNNNNNNNNNNNNNNNNNNNNNNNNNNNNNNNNNNNNNNATCCTTTAGATGGAGGTAAAATTCTAAACTTAAAGGTATNNNNACGGCCAAGACCACTCTAAATCCAGGCCTATAAANAAAGGATTAGATACCCTTCTATACTTGGAAACCAAGCCTTAAATAGTAAGAGCTANTACTTCTGAAACTTAAAAAGTTTGGCGGCTTCTAGAANNAATCAGGGGAATTTGTATCATTATCGTCAACACGCGCTATACCTTACTTAGCTTNCAGCTTGTATACCGCCGCCTAAGTACTCTTAGCAGAGANAAAACTACAATTANNNGCTATAAAAACGTCAGGTCATGGTGCAGCNTTAGCTAAGGAGATTACAAATTACAATTTGTACTTAANTTGGAGTTAAAGTTAAANAATTTTAATGAAATAGGATTTGAAAGTAATTACTGAGTTAGAATAGAGTAATAAATATAAAACTAGAAGTGTACATATCGCCCGTCACTCTN
Zihuatanejo_113_1              	NNNNNNNNNNNNNNNNNNNNNNNNNNNNNNNNNNNNNNNNNNNNNNNNNNNNNNNNNNNNNNNNNNNNNNNNNNNNNNNNNNNNNNNNNNNNNNNNNNNNNNNNNNNNNNNNNNNNNNNNNNNNNNNNNNNNNNNNNNNNNNNNNNNNNNNNNNNNNNNNNNNNACTTGGAAACTAAACCTTGATTAGTAGGAGATANTATTTCTGAAAATTAAAAAGTTTGGCGGCTTTTAGAGNTAATCAGGGGAATTTGTATCGTTATCGTAACTACGCGCTATACCTTACTTAGCTTNTAGCTTGTATACCGCCGCCTAAGTAGTCTTAGCAGAGANAAAACTATAATTANNNGCTATGGAAACGTCAGGTCATGGTGCAGCNATAGCTAAGATGATTACAAATTACAATTTATATCTAATTTGGACTTAAAATTAAANNATTTTAACGAAATAGGACTTGTAAGTAATTACTAAGTTAGAATAGAGTAATAAATACNTAGCTAAAAGTGTACATATCGCCCGTCACTCTN


[Cytb 296]
Abreojos_109_6                 TTTTTCACACTACACTTTACACTTCCTTTTATTCTATTGGCAATAGTTGTAATCCATATTTTATATCTACATCAAACAGGCTCTAATAATCCTTTGGGATTACCTTCAGGAGAAGATAAAATTCCATTTTCTCCTTACTATATTTTCAAAGATATCGTAGGATTTATTGTTATAATATTAATACTTATAGCAATTACCTTACTAGACCCTTACTTATTAGGAGATCCCGAAAATTTTAACCCAGCAAACCCACTTAGGACTCCTACTCATATTCAGCCCGAATGATACTTCCTCTT
albidus_Maldives_Ta_2          TTCTTTACCCTCCATTTCGTACTCCCTTTTATACTAATGGCTATAGTAGGTGTTCATATTCTGTACTTACATCAAACAGGGTCTAATAATCCTTTAGGGGTTTCATCCCAAGAGGACAAGGTTCCTTTTTCCCCCTATTTTATTATAAAAGACATTGTTGGGTTTGTAGTAGTACTGATGGTATTAATTACTATTACACTACTCTCACCATACCTCTTAGGGGACCCTGAAAACTTCAACCCGGCGGACCCTTTAAGAACCCCCACCCACATCCAACCCGAATGGTACTTCCTCTT
Arroyo_Ancho_99_4              TTTTTCACACTACACTTTACACTTCCTTTTATTCTATTGGCAATAGTTGTAATCCATATTTTATATCTACATCAAACAGGCTCTAATAATCCTTTGGGATTACCTTCAGGAGAAGATAAAATTCCATTTTCTCCTTACTATATTTTCAAAGATATCGTAGGATTTATTGTTATAATATTAATACTTATAGCAATTACCTTACTAGACCCTTACTTATTAGGAGATCCTGAAAATTTTAACCCAGCAAACCCACTTAGGACTCCTACTCATATTCAGCCCGAGTGATACTTCCTCTT
Bahia_de_los_Angeles_263_4     TTCTTTACACTTCACTTTACCCTCCCTTTTATTTTGCTAGCAATAGTTGTAATCCATATTTTGTACCTACATCAAACAGGCTCTAACAACCCCTTAGGACTTACCTCAAAAGAAGACAAAATTCCATTTTCTCCTTACTACATCGTAAAAGATATTGTAGGATTTATTATTATAGTAATAGCTCTAATACTAATTACTTTACTAAACCCCTACTTACTAGGAGATCCTGAAAATTTTAACCTAGCAAACCCTCTTAGGACTCCTACACATATTCAGCCCGAATGATACTTCCTCTT
Bahia_Exciro_394_1             TTTTTTACACTTCACTTTACTCTCCCCTTTATTCTGCTAGCGTTAGTTGTAACTCATATTTTATATCTACACCAAACAGGTTCCAACAACCCTTTAGGACTTACCTCAGAAGAAGATAAAATCCCATTCTCCCCTTACTATATTATAAAAGATATTGTAGGATTTACCATTATAATAATAGCTTTAGTACTAATTGCTTTACTAAACCCTTATTTGCTAGGAGACCCTGAAAACTTTAACCCAGCAAACCCACTTAGAACTCCCACTCATATCCAGCCCGAGTGGTACTTCCTGTT
Bahia_Wright_4                 TTTTTTACACTTCACTTTACTCTTCCTTTTATCCTTTTGGCATTAGTTGTAGTCCATATCTTATACCTGCATCAAACAGGCTCTAATAATCCACTAGGAATTACTTCAAATGAAGATAAAATCCCATTCTCTCCATACTATATCGTAAAAGATATCGTAGGATTTATTATTACAGTAATAGCCCTGATTTTAATCAGCCTACTAGACCCTTATTTACTAGGAGACCCTGAAAACTTTAACCCAGCTAATCCCCTTAGGACCCCTACCCATATTCAGCCCGAATGATACTTCCTCTT
Buenaventura_50_4              TTTTTTACACTTCACTTTACTCTTCCTTTTATCCTTTTGGCAATAGTTGTAGTCCATATCTTATACCTACATCAAACAGGCTCTAACAATCCATTAGGACTTACTTCAAATGAAGATAAAATCCCTTTCTCTCCATACTACATCGTAAAAGATATTGTAGGATTTATTATTATAGTAATAGCCCTGATTTTAATTAGACTATTAGACCCTTATTTACTAGGGGACCCTGAAAACTTTAATCCAGCTAACCCCCTTAGAACCCCTACCCATATTCAGCCCGAATGATACTTCCTCTT
capensis_Knysna_Tc_1           TTCTTTACTCTCCACTTCACCCTCCCTTTTGTTCTACTTGCTATAGTTGTAATTCACATTCTATACCTCCATCAGACTGGTTCTAACAACCCTTTAGGGCTATCTTCTCAAGAAGATAAAATTCCATTTGCCCCTTATTACATTATAAAAGATATTGTAGGATTTGTAGTACTAGCCCTTATTTTGATTTCTATTGCCCTCTTGACCCCTTACTTGCTGGGAGACCCTGAAAATTTCAATCCTGCAAACCCTCTAAGGACCCCCACCCATATTCAACCCGAATGGTACTTCCTCTT
Capistrano_428_6               TTTTTCACACTACACTTTACACTTCCTTTTATTCTATTGGCAATAGTTGTAATCCATATTTTATATCTACATCAAACAGGCTCTAATAATCCTTTGGGATTACCTTCAGGAGAAGATAAAATTCCATTTTCTCCTTACTATATTTTCAAAGATATCGTAGGATTTATTGTTATAATATTAATACTTATAGCAATTACCTTACTAGACCCTTACTTATTAGGAGATCCTGAAAATTTTAACCCAGCAAACCCACTTAGGACTCCTACTCATATTCAGCCCGAGTGATACTTCCTCTT
Ceuta_103_1                    TTTTTCACGCTTCACTTTACTCTCCCTTTTCTTCTATTGGCAATAGTTGTAATTCATATCTTGTATCTACATCAAACAGGCTCTAACAACCCTCTGGGGCTTACCTCAGGAGAAGACAAAATCCCATTCTCCCCTTACTATATTGCGAAAGATATCGTAGGGTTTATTGTTATAATAATAGCTCTGATAGTAATTACTCTATTAGACCCTTACTTGCTAGGAGACCCTGAAAATTTTAATCCAGCAAACCCACTTAGGACTCCTACTCATATTCAGCCCGAGTGATACTTCCTCTT
chilensis_Punta_Tablas_Tch_1   TTTTTCGCATTCCATTTTATTTTACCGTTTATCTTAGCCGCTATAGTTTTAATCCATATTCTATACTTACACCAAACAGGCTCCAACAACCCTATAGGACTAAACTCTAATTCCGACAAAATTCCATTTCACCCCTACTACATTTTTAAAGATATTGTAGGATTTATCCTAACACCTCTGCTACTATTAATAGTAGTCCTTCTCTCCCCCTATTTATTAGGAGACCCAGAAAACTTTAACGTAGCAAACCCTCTTAGCACACCCCCTCATATTCAGCCCGAATGATACTTCCTCTT
Choya_284_3                    TTTTTTACACTTCACTTTACTCTTCCTTTTGTCCTTTTGGCAATAGTTGTAGTTCATATCTTATACCTACATCAAACAGGCTCTAACAATCCATTAGGAATTACTTCAAGTGAAGATAAAATCCCATTCTCTCCATACTACATCGTAAAAGATATTGTAGGATTTATTATTATAGTGATAGCTCTAATTTTAATTAGCCTACTGGACCCTTATTTACTAGGAGACCCTGAAAACTTTAACCCAGCTAACCCCCTTAGAACCCCTACTCATATTCAGCCCGAATGATACTTCCTCTT
Choya_596_1                    TTCTTTACACTTCACTTTACCCTCCCTTTTATTTTGCTAGCAATAGTTGTAATCCATATTCTGTACTTACACCAAACAGGTTCTAACAACCCTTTAGGACTTACCTCAAAAGAAGACAAAATTCCATTTTCTCCTTACTACATCGTAAAAGATATTGTAGGATTTATTATTATAGTAGTAGCTCTAATGCTAATTACTTTGCTAAACCCTTACTTGCTAGGAGATCCTGAAAATTTTAACCTGGCAAATCCTCTTAGAACCCCTACACATATTCAACCCGAATGATACTTCCTATT
Christy_6                      TTTTTCACACTACACTTTACACTTCCTTTTATTCTATTGGCAATAGTTGTAATCCATATTTTATATCTACATCAAACAGGCTCTAATAATCCTTTGGGATTACCTTCAGGAGAAGATAAAATTCCATTTTCTCCTTACTATATTTTCAAAGATATCGTAGGATTTATTGTTATAATATTAATACTTATAGCAATTACCTTACTAGACCCTTACTTATTAGGAGATCCTGAAAATTTTAACCCAGCAAACCCACTTAGGACTCCTACTCATATTCAGCCCGAGTGATACTTCCTCTT
Crystal_120_3                  TTTTTCACACTACACTTTACACTTCCTTTTATTCTATTGGCAATAGTTGTAATCCATATTTTATATCTACATCAAACAGGCTCTAATAATCCTTTGGGATTACCTTCAGGAGAAGATAAAATTCCATTTTCTCCTTACTATATTTTCAAAGATATCGTAGGATTTATTGTTATAATATTAATACTTATAGCAATTACCTTACTAGACCCTTACTTATTAGGAGATCCTGAAAATTTTAACCCAGCAAACCCACTTAGGACTCCTACTCATATTCAGCCCGAGTGATACTTCCTCTT
El_Cajete_58_4                 TTTTTTACACTTCACTTTACTCTTCCTTTTATCCTTTTGGCAATAGTTGTAGTTCATATCTTATACCTACATCAAACAGGCTCTAACAATCCATTAGGACTTACTTCAAATGAAGATAAAATTCCATTCTCTCCGTACTATATCGTAAAAGATATCGTAGGATTTATTATTACAATAATAGCCCTGATTTTAATTAGCCTACTGGACCCTTACTTACTAGGAGATCCTGAAAACTTTAATCCAGCTAACCCCCTTAGAACCCCTACCCATATTCAGCCCGAGTGATACTTCCTCTT
El_Tomatal_268_5               TTTTTCACACTACACTTTACACTTCCTTTTATTCTATTGGCAATAGTTGTAATCCATATTTTATATCTACATCAAACAGGCTCTAATAATCCTTTGGGATTACCTTCAGGAGAAGATAAAATTCCATTTTCTCCTTACTATATTTTCAAAGATATCGTAGGATTTATTGTTATAATATTAATACTTATAGCAATTACCTTACTAGACCCTTACTTATTAGGAGATCCTGAAAATTTTAACCCAGCAAACCCACTTAGGACTCCTACTCATATTCAGCCCGAGTGATACTTCCTCTT
Ensenada_281_6                 TTTTTCACACTACACTTTACACTTCCTTTTATTCTATTGGCAATAGTTGTAATCCATATTTTATATCTACATCAAACAGGCTCTAATAATCCTTTGGGATTACCTTCAGGAGAAGATAAAATTCCATTTTCTCCTTACTATATTTTCAAAGATATCGTAGGATTTATTGTTATAATATTAATACTTATAGCAATTACCTTACTAGACCCTTACTTATTAGGAGATCCTGAAAATTTTAACCCAGCAAACCCACTTAGGACTCCTACTCATATTCAGCCCGAATGATACTTCCTCTT
Espiritu_Santo_60_4            TTTTTTACACTTCACTTTACTCTTCCTTTCATCCTTTTGGCAATAGTTGTAGTTCATATTTTATACCTACATCAAACAGGCTCTAACAACCCATTAGGACTTACTTCAAATGAAGATAAAATTCCATTCTCTCCGTACTATATCGTAAAAGATATCGTGGGATTTATTATTACAGTAATAGCTCTGATTTTAATTAGCCTATTAGACCCTTATTTACTAGGGGACCCTGAGAACTTCAACCCAGCTAACCCCCTTAGAACCCCTACCCATATTCAGCCCGAATGATACTTCCTCTT
europaeus_Italy_25_1           TTTTTCACCTTACACTTTACTCTTCCTTTTATTTTATTTGCACTGGTTGTAATCCATGTTTTATACTTGCACCAAACAGGCTCTAATAATCCACTAGGGTTGTCCTCTCAGGAAGACAAGATTCCATTTTCTCCTTATTATATTATAAAAGATGTGGTAGGGTTTGGGGTAATGGTGCTTATTTTAGCCACTATCACCCTGTTGGCTCCGTATTGGTTGGGAGACCCTGAAAACTTTATTCCAGCAAACCCACTAAGTACCCCAACCCATATCCAACCCGAATGATACTTCCTCTT
europaeus_Libya_Sabratah_Te_1  TTTTTTACCTTACACTTTACTCTTCCTTTTATTTTACTTGCGCTGGTTGTAATCCATGTTTTATATTTGCACCAAACAGGCTCTAACAACCCACTAGGGTTGTCTTCCCAGGAAGATAAGATTCCATTTTCTCCTTATTATATTATAAAGGATGTGGTAGGGTTTGGGGTAATGGTACTTATTTTGGCCACTATCACCCTGTTGGCCCCGTATTGGTTGGGAGACCCTGAAAACTTTATTCCAGCAAACCCACTAAGTACCCCAACTCATATTCAACCCGAATGGTACTTCCTCTT
europaeus_Libya_Cyrenaica_Te_2 TTTTTCACCTTACACTTTACTCTTCCTTTTATTTTACTTGCACTGGTTGTAATCCATGTTTTATACTTGCACCAAACAGGCTCTAATAATCCACTAGGGTTATCCTCTCAGGAAGATAAGATTCCATTTTCTCCTTATTATATTATAAAAGATGTGGTAGGGTTTGGGGTAATGGTGCTTATTTTGGCCACTATCACCCTGTTGGCCCCATATTGGTTGGGAGACCCTGAAAACTTTATTCCAGCAAACCCGCTAAGCACCCCAACCCATATCCAACCCGAATGATACTTCCTCTT
exiguus_Yemen_Tex_1            TTTTTTACGCTCCACTTTACTCTTCCATTTGTACTCCTCGCCCTTGTGGTTATTCATATCCTTTATTTACACCAATCTGGCTCAAACAATCCTTTAGGAATCAGCTCCCAAGAGGATAAAATCCCATTCTCCCCCTACTATATTGTAAAAGATATCGTGGGATTTGTAGTTATAATCCTAGTCTTAATCCTTATTACTTTAGTAGACCCTTACTTACTAGGGGATCCTGAAAATTTTAACCCCGCAAATCCTCTAAGAACCCCCACTCATATCCAACCCGAATGGTACTTCCTTTT
granulatus_Cape_Town_Tg_1      TTTTTTACGCTTCATTTTACTCTTCCTTTTATCTTACTCGCTATAGTTATAATTCATATCCTATACCTTCATCAAACAGGTTCTAACAATCCTTTGGGATTATCTTCACAAGAAGATAAGATCCCATTTGCTCCTTATTATATTTTAAAAGATATAGTGGGGTTTAGGATTTTAATATTGATTTTAACTTCCATTGCTCTTTTAACTCCTTACTTATTAAGAGATCCTGAAAATTTTAATCCTGCTAACCCTTTAAGAACCCCTACTCATATTCAGCCCGAGTGATACTTCCTCTT
granuliferus_Korea_CY_2        TTTTTTACACTCCATTTTCTATTGCCTTTTGTCTTGGTTGCCATAGTAGTTATTCATATCTTGTACTTGCACCAAACAGGGTCTAACAACCCTCTTGGGTTGAATTCGCAGAGAGATAAGGTTCCGTTTGCGCCTTATTATATTATAAAAGATTTGGTAGGGTTTATAATTATAATAATAGCTCTTAGTGTTATTGTACTCCTAGCTCCTTATTTGTTAGGAGATCCTGAAAATTTTAATCCTGCTAATCCTCTTAGAACCCCTACGCATATTCAGCCCGAATGATACTTCCTTTT
granuliferus_Japan_Hyo_1       TTTTTTACACTCCATTTTCTATTGCCTTTTGTCTTGGTTGCCATAGTAGTTATTCATATCTTGTACTTGCACCAAACAGGGTCTAACAACCCTCTTGGGTTGAATTCGCAGAGAGATAAGGTTCCGTTTGCGCCTTATTATATTATAAAAGATTTGGTAGGGTTTATAATTATAATAATAGCTCTTAGTGTTATTGTACTCCTAGCTCCTTATTTGTTAGGAGATCCTGAAAATTTTAATCCTGCTAATCCTCTTAGAACCCCTACGCATATTCAGCCCGAATGATACTTCCTCTT
Isla_angel_de_la_Guarda_06     NNNNNNNNNNNNNNNNNNNNNNNNNNNNNNNNNNNNNNNNNNNNNNNNNNNNNNNNNNNNNNNNNNNNNNNNNNNNNNNNNNNNNNNNNNNNNNNNNNNNNNNNNNNNNNNNNNNNNNNNNNNNNNNNNNNNNNNNNNNNNNNNNNNNNNNNNNNNNNNNNNNNNNNNNNNNNNNNNNNNNNNNNNNNNNNNNNNNNNNNNNNNNNNNNNNNNNNNNNNNNNNNNNNNNNNNNNNNNNNNNNNNNNNNNNNNNNNNNNNNNNNNNNNNNNNNNNNNNNNNNNNNNNNNNNNNNNNN
Isla_Cedros_36_7               TTTTTCACACTACACTTTACACTTCCTTTTATTCTATTGGCAATAGTTGTAATCCATATTTTATATCTACATCAAACAGGCTCTAATAATCCTTTGGGATTACCTTCAGGAGAAGATAAAATTCCATTTTCTCCTTACTATATTTTCAAAGATATCGTAGGATTTATTGTTATAATATTAATACTTATAGCAATTACCTTACTAGACCCTTACTTATTAGGAGATCCCGAAAATTTTAACCCAGCAAACCCACTTAGGACTCCTACTCATATTCAGCCCGAATGATACTTCCTCTT
Isla_Partida_62_4              TTTTTTACACTTCACTTTACTCTTCCTTTCATCCTTTTGGCAATAGTTGTAGTTCATATTTTATACCTACATCAAACAGGCTCTAACAACCCATTAGGACTTACTTCAAATGAAGATAAAATTCCATTCTCTCCATACTATATCGTAAAAGATATCGTGGGATTTATTATTACAGTAATAGCTCTGATTTTAATTAGCCTATTAGACCCTTATTTACTAGGGGACCCTGAGAACTTCAACCCAGCTAACCCCCTTAGAACCCCTACCCATATTCAGCCCGAATGATACTTCCTCTT
Isla_Tiburon_7_3               TTTTTTACACTTCACTTTACTCTTCCTTTTATCCTTTTAGCAATAGTTGTAGTCCATATCTTATACCTACATCAAACAGGCTCTAACAATCCATTAGGAATTACTTCGAATGAAGATAAAATCCCATTCTCTCCATACTACATCGTAAAAGATATCGTAGGGTTTATTATTACAGTAATAGCTCTGATTTTAATCAGCCTACTAGACCCTTATTTACTAGGAGACCCTGAAAACTTTAACCCAGCTAACCCCCTTAGGACTCCTACCCATATTCAGCCCGAATGATACTTCCTCTT
La_Paz_59_4                    TTTTTTACACTTCACTTTACTCTTCCTTTCATCCTTTTGGCAATAGTTGTAGTTCATATTTTATACCTACATCAAACAGGCTCTAACAACCCATTAGGACTTACTTCAAATGAAGATAAAATTCCATTCTCTCCGTACTATATCGTAAAAGATATCGTGGGATTTATTATTACAGTAATAGCTCTAATTTTAATTAGCCTATTAGACCCTTATTTACTAGGAGACCCTGAGAACTTCAACCCAGCTAACCCCCTTAGAACCCCTACCCATATTCAGCCCGAATGATACTTCCTCTT
Las_Gringas_265_5              TTTTTTACACTTCACTTTACTCTCCCCTTTATTCTGCTAGCGTTAGTTGTAACTCATATTTTATATCTACACCAAACAGGTTCCAACAACCCTTTAGGACTTACCTCAGAAGAAGATAAAATCCCATTCTCCCCTTACTATATTATAAAAGATATTGTAGGATTTACCATTATAATAATAGCTTTAGTACTAATTGCTTTACTAAACCCTTATTTGCTAGGAGACCCTGAAAACTTTAACCCAGCAAACCCACTTAGAACTCCCACTCATATCCAGCCCGAATGATACTTCCTCTT
Loreto_54_3                    TTTTTCACACTCCACTTCACACTTCCTTTTGTCCTTTTAGCAATAGTTGTAATCCATATCCTCTACTTACACCAAACAGGCTCTAACAACCCTTTAGGACTTTCTTCAGAAGTAGACAAAATCCCATTTTCCCCCTACTATATTGTAAAAGATATCGTAGGGTTTATTATTATAATAATAATTTTAATACTGATCACCTTGCTAAATCCCTATTTATTAGGAGATCCTGAAAATTTTAATCCTGCAAACCCTCTTAGAACACCCACTCATATTCAGCCCGAATGATACTTCCTCTT
Loreto_54_7                    TTTTTTACACTTCACTTTACTCTTCCTTTTATCCTTTTGGCAATAGTTGTAGTCCATATCTTATACCTACATCAAACAGGCTCTAACAATCCATTAGGACTTACTTCAGGTGAAGATAAAATCCCTTTCTCTCCATACTACATTGTAAAAGATATTGTAGGATTTATTGTTATAGTAATAGCCCTGATTTTAATTAGACTATTAGACCCTTATTTACTAGGGGACCCTGAAAACTTTAATCCAGCTAACCCCCTTAGAACCCCTACCCATATTCAGCCCGAGTGATACTTCCTCTT
Los_Barriles_416_1             TTTTTTACACTTCACTTTACTCTTCCTTTTATCCTCTTGGCAATAGTTGTAGTTCATATTTTATACCTACATCAAACAGGCTCTAACAATCCATTAGGACTTACTTCAAATGAAGATAAAATTCCATTCTCTCCGTACTATATCGTAAAAGATATCGTAGGGTTTATTATTACAATAATAGCCCTGATTTTAATTAGCCTATTAGACCCTTATTTACTAGGAGACCCTGAAAACTTTAATCCAGCTAATCCCCTTAGAACCCCTACTCATATTCAGCCCGAATGATACTTCCTCTT
maindroni_Kuwait_Tma_1         TTTTTTACTTTTCATTTTACCCTTCCTTTTATCCTTCTTGCTATAGTTGTTATTCATATCTTATATCTCCATCAGACAGGATCCAACAATCCCCTGGGGATTTCCTCCCAAGAGGATAAAATCCCATTTGCTCCTTATTATATTGCTAAAGATATTGTTGGATTTGTAATTGTGATTTTAGCTTTAATAGCAATCACTTTACTTGACCCGTATCTTTTAGGAGACCCTGAAAATTTTAATCCAGCAAACCCTCTAAGAACCCCTACCCACATTCAACCAGAATGGTACTTCCTCTT
Manzanillo_426_3               TTTTTTACACTTCATTTTACCCTTCCTTTTATCCTATTAGCATTAGTTGTAATCCATATCCTGTATCTACACCAAACAGGCTCTAATAACCCCCTAGGGTTATCCTCAGAAGAAGATAAAATCCCATTTTCCCCTTATTATATTATAAAGGATATTGTAGGGTTTATTATCATAATAACGATCTTAATACTAATTACTCTTCTAGACCCCTACCTACTAGGAGACCCAGAAAATTTTAATCCAGCAAACCCACTTAGAACCCCTACTCATATTCAGCCCGAATGATACTTCCTCTT
marcuzzii_Cayo_Coco_Tmar_1     NNNNNNNNNNNNNNNNNNNNNNNNNNNNNNNNNNNNNNNNNNNNNNNNNNNNNNNNNNNNNNNNNNNNNNNNNNNNNNNNNNNNNNNNNNNNNNNNNNNNNNNNNNNNNNNNNNNNNNNNNNNNNNNNNNNNNNNNNNNNNNNNNNNNNNNNNNNNNNNNNNNNNNNNNNNNNNNNNNNNNNNNNNNNNNNNNNNNNNNNNNNNNNNNNNNNNNNNNNNNNNNNNNNNNNNNNNNNNNNNNNNNNNNNNNNNNNNNNNNNNNNNNNNNNNNNNNNNNNNNNNNNNNNNNNNNNNNN
marcuzzii_Pinar_del_Rio_Tmar_2 TTTTTTACATTACATTTTTTACTCCCCTTTATCTTACTAGCTATAGTAGTAATCCATATCCTTTATCTCCACCAATCAGGCTCTAACAACCCCCTTGGACTCACCTCCCAAGAAGATAAAATCCCATTCTCCCCTTATTACATTATAAAAGATCTAACTGGGTTTACCGTCCTAATACTAATCCTAATCTCAGTTACCTTATTAGACCCTTATCTTCTAGGAGACCCAGAAAATTTTAACCCAGCCAACCCTCTAAGAACACCCACCCATATCCAACCCGAATGGGACTTCCTTTT
Mazatlan_578_1                 TTTTTTACACTTCATTTTACTCTTCCTTTTGTTCTTTTAGCACTGGTTGTAATCCATATCCTATACCTACATCAAACAGGCTCCAATAACCCCTTAGGGTTTACCTCAGAAGAAGATAAAATCCCATTTTCTCCTTACTATATCGTTAAAGACATTGTAGGATTTATTATTATAGTAATAATCTTAATACTAATTACTCTACTAGATCCTTATTTACTAGGAGACCCAGAAAATTTCAACCCAGCAAACCCACTTAGAACCCCTACGCATATCCAGCCCGAATGATACTTCCTCTT
Michoacan_427_3                TTTTTTACACTTCATTTTACCCTTCCTTTTATCCTATTAGCATTAGTTGTAATCCATATCCTGTATCTACACCAAACAGGCTCTAATAACCCCTTAGGATTATCCTCAGAAGAAGATAAAATCCCATTTTCCCCTTACTATATTATAAAAGATATTGTAGGGTTTACTATCATAATAACGATCTTAATACTAGTTACTCTTCTAGACCCCTACCTACTAGGAGACCCAGAAAATTTTAATCCAGCAAACCCACTTAGAACCCCTACTCATATTCAGCCCGAATGATACTTCCTCTT
minor_Tm_1_Seychelles          NNNNNNNNNNNNNNNNNNNNNNNNNNNNNNNNNNNNNNNNNNNNNNNNNNNNNNNNNNNNNNNNNNNNNNNNNNNNNNNNNNNNNNNNNNNNNNNNNNNNNNNNNNNNNNNNNNNNNNNNNNNNNNNNNNNNNNNNNNNNNNNNNNNNNNNNNNNNNNNNNNNNNNNNNNNNNNNNNNNNNNNNNNNNNNNNNNNNNNNNNNNNNNNNNNNNNNNNNNNNNNNNNNNNNNNNNNNNNNNNNNNNNNNNNNNNNNNNNNNNNNNNNNNNNNNNNNNNNNNNNNNNNNNNNNNNNNNN
neozelanicus_New_Zealand_Tnz_1 TTCTTTACTTTACACTTTACACTTCCTTTTGTTTTATTAGCTATAGTTATCATTCATATTTTATACCTTCACCAAACGGGTTCTAATAACCCATTAGGGCTCAATTCCCAAGAAGATAAAGTACCTTTCTCTCCTTATTTTATTTTTAAAGATCTAGTAGGGTTTACACTAATGCTAACTATTTTAATAACAATTGTTTTGCTTTACCCTTATCTACTAGGAGATCCTGAAAACTTTAATCCTGCTAACCCTCTTAGTACTCCTACTCACATTCAGCCCGAATGATACTTCCTCTT
niveus_Puerto_Rico_28_1        TTTTTTACGCTTCATTTTACCCTTCCTTTTATCCTTCTGGCCATAGTTGTGATTCATATCCTCTATTTGCATCAAACAGGATCCAATAATCCTTTAGGAATTTCTGCAGAAGAAGATAAAATTCCATTTTCTCCATACTATATTATAAAAGATATTGTAGGGTTTATTATCATTGTAATGATTTTAATATTGATTACCCTTATAGACCCTTATCTTCTAGGAGACCCTGAAAATTTCAACCCAGCAAATCCACTTAGAACTCCCACTCATATTCAGCCCGAATGATACTTCCTCTT
opercularis_Sulawesi_To_1      TTTTTTACGCTTCATTTTACCCTACCGTTTATTTTAGCAGCTATGGTAATTATCCATATTTTATATCTCCATCAGACTGGCTCTAATAACCCCCTTGGTTATTCTTCACAAGAGCATAAGATTCCATTTTCGCCTTATTTCATTATAAAGGATTTAGTAGGGTTTGTATTAATAGTAATTGCTCTTACTGTTATTGTTCTACTCAGGCCTTACCTATTAGGGGATCCTGAAAATTTTAACCCAGCTAACCCTTTGAGAACACCAACTCATATCCAACCCGAATGGTACTTCCTCTT
opercularis_Australia_To_2     TTTTTTACTCTACATTTTACTCTTCCTTTTATCTTAGCAGCTATGGTAGTTATTCATATTCTGTATCTTCACCAAACTGGCTCTAACAACCCTCTCGGTTACTCGTCTCAGGAACATAAAATTCCATTTTCACCTTATTTCATCATAAAAGATTTAGTAGGGTTTGTACTAATATTAATTGCCCTTATCATCATTGTTTTGCTTAGTCCTTATTTGTTAGGGGATCCTGAAAATTTCAATCCTGCCAACCCTCTTAGGACACCTACCCATATTCAACCCGAATGGTACTTCCTCTT
ponticus_Greece_27_2           TTTTTTACCCTGCATTTTACCCTTCCTTTTGTCCTGCTTGCTTTGGTTGTGGTCCATATTTTGTACTTGCACCAATCAGGCTCTAATAACCCCTTAGGTCTATCTTCTCAAGAAGATAAAATCCCATTTTCTCCTTACTACATCATAAAAGATGTGGTAGGGTTTAGGGTAATGGTGTTAATTTTAACCGCTGTCACCTTATTGGCCCCGTACTGATTAGGGGATCCTGAGAATTTTATCCCAGCGAACCCGCTGAGCACCCCTACTCATATCCAGCCCGAATGATACTTCCTCTT
ponticus_Portugal_428_1        TTTTTTACCTTGCATTTTACCCTTCCTTTTGTCCTGCTTGCCTTGGTCGTGGTCCATATTTTATACTTGCATCAAACAGGCTCTAATAACCCCTTAGGTCTATCTTCTCAAGAAGATAAAATCCCGTTTTCTCCTTACTACATTATAAAAGATGTGGTAGGGTTTGGGGCAATGGTGTTAATTTTGACCGCTGTCACCTTGTTGGCCCCATACTGATTAGGGGATCCTGAAAATTTTATCCCAGCGAACCCGCTGAGCACCCCCACTCATATCCAGCCCGAATGATACTTCCTCTT
ponticus_Libya_Cyrenaica_Tp_1  TTTTTCAGCCTGCACTTTACCCTCCCTTTTGTGTTGCTTGCTTTGGTTGTGATTCATATTTTATACTTGCACCAAACGGGCTCTAATAACCCTCTGGGCTTATCCTCTCAAGAGGATAAAATCCCATTTTCTCCTTATTATATCATGAAAGACGTGGTGGGGTTTGGGGTAATGGTGTTAATTTTAGTAATTGTCACTTTACTAGGGCCATACTGACTAGGGGACCCTGATAACTTCATCCCTGCCAACCCGCTAAGCACCCCTACCCATATCCAACCGGAATGATACTTCCTCTT
Puerta_del_Arco_69_4           TTTTTTACACTTCACTTTACTCTTCCTTTTATCCTTTTGGCAATAGTTGTGGTTCATATTTTATACCTGCATCAAACAGGCTCTAACAATCCATTAGGACTTACTTCAAATGAAGATAAAATTCCATTCTCTCCGTACTATATCGTAAAAGATATCGTAGGGTTTATTATTACAGTAATAGCCCTGATTTTAATTAGCCTATTAGACCCTTATTTACTAGGAGACCCTGAAAACTTTAATCCAGCTAATCCCCTTAGAACCCCTACTCATATTCAGCCCGAATGATACTTCCTCTT
Puerto_Libertad_76_13          TTTTTTACACTTCACTTTACTCTTCCTTTTGTCCTTTTGGCAATAGTTGTAGTTCATATCTTATACCTACATCAAGCAGGCTCTAACAATCCATTAGGAATTACTTCAAGTGAAGATAAAATCCCATTCTCTCCATACTACATCGTAAAAGATATTGTAGGATTTATTATTATAGTGATAGCTCTAATTTTAGTTAGCCTACTGGATCCTTATTTACTAGGAGACCCTGAAAACTTTAACCCAGCTAACCCCCTTAGAACCCCTACTCATATTCAGCCCGAATGATACTTCCTCTT
Puerto_Libertad_76_14          TTCTTTACACTTCACTTTACCCTCCCTTTTATTTTGCTAGCAATAGTTGTAATCCATATTCTGTACTTACACCAAACAGGTTCTAACAACCCCTTAGGACTTACCTCAAAAGAAGACAAAATTCCATTTTCTCCTTACTACATCGTAAAAGATATTGTAGGATTTATTATTATAGTAGCAGCTCTAATGCTAATTACTTTGCTAAACCCTTACTTGCTAGGAGATCCTGAAAATTTTAACCTGGCAAATCCTCTTAGGACCCCTACACATATTCAACCCGAATGGTACTTCCTCTT
Puerto_Penasco_Mex_1           NNNNNNNNNNNNNNNNNNNNNNNNNNNNNNNNNNNNNNNNNNNNNNNNNNNNNNNNNNNNNNNNNNNNNNNNNNNNNNNNNNNNNNNNNNNNNNNNNNNNNNNNNNNNNNNNNNNNNNNNNNNNNNNNNNNNNNNNNNNNNNNNNNNNNNNNNNNNNNNNNNNNNNNNNNNNNNNNNNNNNNNNNNNNNNNNNNNNNNNNNNNNNNNNNNNNNNNNNNNNNNNNNNNNNNNNNNNNNNNNNNNNNNNNNNNNNNNNNNNNNNNNNNNNNNNNNNNNNNNNNNNNNNNNNNNNNNNN
Salsipuedes_569_1              TTTTTTACACTTCACTTTACTCTCCCCTTTATTCTGCTAGCATTAGTTATAGCCCATATTTTATACCTACACCAAACAGGTTCCAACAATCCCCTAGGGCTTACCTCAGAAGAAGACAAAATTCCATTTTCCCCTTATTATATCATAAAAGATATTGTAGGATTTACCATTATAGTAATAGCTCTAGTACTAATTGCCTTGCTAAATCCTTACTTGCTAGGAGACCCTGAAAACTTTAACCCGGCAAATCCACTTAGAACTCCCACTCATATTCAGCCCGAATGATACTTCCTCTT
Salsipuedes_569_3              TTCTTTACACTTCACTTTACTCTCCCTTTTATCTTGCTAGCAATAGTTGTAATCCATATTCTGTACTTACACCAAACAGGTTCTAACAATCCCTTAGGACTTACCTCAATAGAAGACAAAATTCCATTTTCTCCTTACTACATCGTAAAAGATATTGTAGGATTTATTATTATAGCAATAGCTCTAATGCTAATTACTTTGCTGAACCCTTACTTACTGGGAGACCCTGAGAATTTTAACCTGGCAAACCCTCTTAGGACCCCTACACATATTCAGCCCGAATGATACTTCCTCTT
San_Bruno_43_4                 TTTTTTACACTTCACTTTACTCTTCCTTTTATCCTTTTGGCAATAGTTGTAGTCCATATCTTATACCTACATCAAACAGGCTCTAACAATCCATTAGGACTTACTTCAGGTGAAGATAAAATCCCTTTCTCTCCATACTACATCGTAAAAGATATTGTAGGATTTATTGTTATAGTAATAGCCCTGATTTTAATTAGACTATTAGACCCTTATTTACTAGGGGACCCTGAAAACTTTAATCCAGCTAACCCCCTTAGAACCCCTACCCATATTCAGCCCGAGTGATACTTCCTCTT
San_Carlos_12_4                TTTTTTACACTTCACTTTACTCTTCCTTTTATCCTTTTGGCAATAGTTGTAGTCCATATTTTATATCTGCATCAAACAGGCTCTAACAATCCATTAGGAATTACTTCAAATGAAGATAAAATCCCATTCTCTCCATACTACATCGTAAAAGATATCGTAGGATTTATTATTACAGTAATAGCCTTAATTTTAATTAGCCTACTAGACCCTTATTTACTAGGAGATCCTGAAAACTTCAACCCAGCTAACCCCCTTAGAACCCCTACCCACATTCAGCCCGAATGATACTTCCTCTT
San_Evaristo_102_5             TTTTTTACACTTCACTTTACTCTTCCTTTTATCCTTTTGGCAATAGTTGTAGTTCATATCTTATACCTACATCAAACAGGCTCTAACAATCCATTAGGACTTACTTCAAATGAAGATAAAATTCCATTCTCTCCGTACTATATCGTAAAAGATATCGTAGGATTTATTATTACAATAATAGCCCTGATTTTAATTAGCCTACTGGACCCTTACTTACTAGGAGATCCTGAAAACTTTAATCCAGCTAACCCCCTTAGAACCCCTACCCATATTCAGCCCGAATGATACTTCCTCTT
San_Felipe_277_3               TTTTTTACACTTCACTTTACTCTTCCTTTTATCCTTTTGGCAATAGTTGTAGTCCATATCTTATACCTACATCAAACAGGCTCTAACAATCCGTTGGGAATTACTTCAAATGAAGATAAAATTCCATTCTCTCCGTACTACATCGTAAAAGATATTGTAGGATTTATTATTACAGTAATAGCCCTAATTCTAATCAGCCTATTAGACCCTTATTTACTAGGAGACCCTGAAAACTTTAACCCAGCTAACCCTCTTAGAACCCCTACCCATATTCAGCCCGAATGATACTTCCTCTT
San_Francisquito_123_5         TTTTTTACACTTCACTTTACTCTTCCTTTTATCCTTTTGGCATTAGTTGTAGTCCATATTTTATACCTGCATCAAACAGGCTCTAATAATCCACTAGGAATTACTTCAAATGAAGATAAAATCCCATTCTCTCCGTACTACATCGTAAAAGATATCGTAGGATTTATTATTACAGTAATAGCCCTGATTTTAATCAGCCTACTAGACCCTTATTTACTAGGAGACCCTGAAAACTTTAACCCAGCTAACCCCCTTAGGACCCCTACCCATATTCAGCCCGAATGATACTTCCTCTT
San_Hipolito_118_3             TTTTTCACACTACACTTTACACTTCCTTTTATTCTATTGGCAATAGTTGTAATCCATATTTTATATTTACATCAAACAGGCTCTAATAATCCTTTGGGATTACCTTCAGGAGAAGATAAAATTCCATTTTCTCCTTACTATATTTTCAAAGATATCGTAGGATTTATTGTTATAATATTAATACTTATAGCAATTACCTTACTAGACCCTTACTTATTAGGAGATCCCGAAAATTTTAACCCAGCAAACCCACTTAGGACTCCTACTCATATTCAGCCCGAATGATACTTCCTCTT
San_Lucas_88_1                 TTTTTTACACTTCACTTTACTCTGCCCTTTATTCTGCTAGCATTAGTTATAACCCATATTTTATACCTACACCAAACAGGTTCCAACAATCCCCTAGGGCTTACCTCAGAAGAAGACAAAATTCCATTTTCCCCTTATTATATCATAAAAGATATTGTAGGATTTACCATTATAGTAATAGCTCTAGTACTAATTGCCTTGCTAAATCCTTACTTGCTAGGAGACCCTGAAAACTTTAACCTAGCAAATCCACTTAGAACTCCCACTCATATTCAGCCCGAATGATACTTCCTCTT
San_Luis_Gonzaga_269_4         TTTTTTACACTTCACTTTACTCTTCCTTTTATCCTTTTGGCAATAGTTGTAGTCCATATCTTATACCTACATCAAACAGGCTCTAACAATCCGTTGGGAATTACTTCAAATGAAGATAAAATTCCATTCTCTCCGTACTACATCGTAAAAGATATTGTAGGATTTATTATTACAGTAATAGCTCTAATTCTAATCAGCCTATTAGACCCTTATTTACTAGGAGACCCTGAAAACTTTAACCCAGCTAACCCTCTTAGAACCCCTACCCATATTCAACCCGAATGATACTTCCTCTT
San_Luis_Gonzaga_272_8         TTCTTTACACTTCACTTCACCCTCCCTTTTATCTTGCTAGCAATAGTTGTAATCCATATTTTATACCTGCACCAAACAGGTTCTAACAACCCCTTAGGACTTACCTCAAAAGAAGACAAAATTCCATTTTCTCCCTACTACATCGTAAAAGATATTGTGGGATTTATTATTATGGTAATAGCTCTAATACTAATCACTTTACTAAACCCCTACTTACTGGGTGATCCTGAAAATTTTAACCTAGCAAACCCTCTTAGGACTCCTACACATATTCAGCCCGAATGATACTTCCTCTT
San_Nicolas_45_4               TTTTTTACACTTCACTTTACTCTTCCTTTTATCCTTTTGGCAATAGTTGTAGTCCATATCTTATACCTACATCAAACAGGCTCTAACAATCCATTAGGACTTACTTCAAATGAAGATAAAATCCCTTTCTCTCCATACTACATCGTAAAAGATATTGTAGGAGTTATTATTATAGTAATAGCCCTGATTTTAATTAGACTATTAGACCCTTATTTACTAGGGGACCCTGAAAACTTTAATCCAGCTAACCCCCTTAGAACCCCTACCCATATTCAACCCGAATGGTACTTCCTCTT
San_Rafael_129_6               TTTTTTACACTTCACTTTACTCTTCCTTTTATCCTTTTGGCATTAGTTGTAGTCCATATTTTATACCTACATCAAACAGGCTCTAATAATCCACTAGGAATTACTTCAAATGAAGATAAAATCCCATTCTCTCCGTACTACATCGTAAAAGATATCGTAGGATTTATTATTACAGTAATAGCCCTGATTTTAATCAGCCTACTAGACCCTTATTTACTAGGAGACCCTGAAAACTTTAACCCAGCTAACCCCCTTAGGACCCCTACCCATATTCAGCCCGAATGATACTTCCTCTT
Santa_Rosalia_NW_5             TTTTTTACACTTCACTTTACTCTTCCTTTTATCCTTTTGGCAATAGTTGTAGTCCATATCTTATACCTACATCAAACAGGCTCTAACAATCCATTAGGACTTACTTCAAATGAAGATAAAATCCCTTTCTCTCCATACTACATCGTAAAAGATATTGTAGGATTTATTATTATAGTAATAGCCCTGATTTTAATTAGACTATTAGACCCTTATTTACTAGGGGACCCTGAAAACTTTAATCCAGCTAACCCCCTTAGAACCCCTACCCATATTCAGCCCGAATGATACTTCCTCTT
Sea_Cliff_Lat_1                NNNNNNNNNNNNNNNNNNNNNNNNNNNNNNNNNNNNNNNNNNNNNNNNNNNNNNNNNNNNNNNNNNNNNNNNNNNNNNNNNNNNNNNNNNNNNNNNNNNNNNNNNNNNNNNNNNNNNNNNNNNNNNNNNNNNNNNNNNNNNNNNNNNNNNNNNNNNNNNNNNNNNNNNNNNNNNNNNNNNNNNNNNNNNNNNNNNNNNNNNNNNNNNNNNNNNNNNNNNNNNNNNNNNNNNNNNNNNNNNNNNNNNNNNNNNNNNNNNNNNNNNNNNNNNNNNNNNNNNNNNNNNNNNNNNNNNNN
spinulosus_Huasco_Ts_1         TTTTTCGCATTCCACTTTATTCTCCCTTTTGTACTAGTAGCTATAGTTATAATTCATATTCTTTACCTCCATCAAACCGGCTCTAATAACCCAATAGGGTTAAACTCTAACTCAGATAAAATTCCATTCCACCCTTACTTTATTTATAAAGATATAGTAGGCTTCGCTTTAACTCCCCTGCTCCTATTGATAATCGTTCTTCTCTCCCCTTACGTGCTAGGAGATCCAGAAAATTTTAACGTGGCAAACCCCCTTAGTACTCCCCCTCATATTCAGCCCGAATGATACTTCCTCTT
wegeneri_Costa_Rica_T08_1      TTTTTTGCCTTTCACTTTATTCTACCCTTTATTTTGGTAGCTCTAGTTATTGCGCATATCTTATACCTACATCAAACAGGGTCTAATAATCCTTTAGGGGTATCTAGCAGAGTGGATAAAATCCCCTTCTTCCCTTATTTTATCTATAAAGATATCTTAGGCTTTGCCATTCTCTTTCTAGCCTTAATATTAATCTTAACTATTAGACCCAATGCTTTAGGAGACCCTGAGAATTACAACCCGGCTAACCCCCTAAGTACCCCTCCCCATATCCAGCCCGAGTGATACTTCCTCTT
Yaguanabo_Cuba                 TTCTTTACCCTTCATTTCACCCTCCCATTTATTCTCCTAGCAATAGTTGTAATCCATATCCTCTACCTACACCAAACAGGCTCTAACAACCCACTAGGACTCACTTCAGAAGAAGATAAAATTCCATTTTCTCCTTATTATATTATAAAAGATATCGTAGGATTTATCATTATACTACTAGTACTAATATTAATTACACTAATAGATCCTTACTTATTAGGTGACCCTGAAAACTTCAATCCGGCAAATCCACTTAGAACTCCTACTCATATCCAGCCCGAATGATACTTCCTCTT
Zihuatanejo_113_1              TTTTTTACACTTCATTTTACTCTTCCTTTTATCCTATTAGCATTAGTTGTTATCCATATCCTGTATCTACACCAAACAGGCTCTAATAACCCCTTAGGATTCTCCTCAGAAGAAGATAAAATCCCATTTTCTCCTTACTATATTATAAAAGACATTGTAGGGTTTATTATCATAATGACGATCTTAATACTAATTACTCTTCTAGACCCCTACCTACTAGGAGACCCAGAAAATTTTAATCCAGCAAACCCACTTAGAACCCCTACTCATATTCAGCCCGAATGATACTTCCTCTT

[COI 600]
Abreojos_109_6                 ATTATTCGAACAGAGTTAGGGCAACCAGGTAGTTTTATTGGAGATGATCAGATTTATAATGTAGTTGTTACAGCTCATGCTTTTGTAATAATTTTTTTTATAGTTATACCTATTATAATTGGCGGGTTTGGAAATTGACTCGTGCCTTTAATATTGGGGTCTCCTGATATGGCCTTTCCTCGTATAAACAATATAAGGTTTTGATTATTACCCCCTTCTTTAGTACTTTTACTTAGTAGAGGGCTTGTAGAAAGAGGAGTGGGTACTGGATGGACTGTTTATCCTCCTCTAGCAAGAGGTATTGCTCATAGAGGAGCTTCTGTGGACTTAGGTATTTTTTCGTTACATTTGGCTGGGGCTTCTTCTATTCTAGGAGCTGTAAATTTTATTTCTACTTGTATTAATATACGTACTCCTGGAATAAAATTAGATCGTATACCTTTATTTGTTTGATCTGTCTTAATTACTGCTATCTTATTACTTCTATCTTTACCTGTTTTGGCTGGGGCTATTACAATACTGCTTACTGATCGAAATTTAAATACTTCTTTTTTTGATCCTAGAGGAGGTGGGGATCCTGTACTATATCAGCATTTATTT
albidus_Maldives_Ta_2          NNNNNNNNNNNNNNNNNNNNNNNNNNNNNNNNNNNNNNNNNNNNNNNNNNNNNNNNNNNNNNNNNNNNNNNNNNNNNNNNNNNNNNNNNNNNNNNNNNNNNNNNNNNNNNNNNNNNNNNNNNNNNNNNNNNNNNNNNNNNNNNNNNNNNNNNNNNNNNNNNNNNNNNNNNNNNNNNNNNNNNNNNNNNNNNNNNNNNNNNNNNNNNNNNNNNNNNNNNNNNNNNNNNNNNNNNNNNNNNNNNNNNNNNNNNNNNNNNNNNNNNNNNNNNNNNNNNNNNNNNNNNNNNNNNNNNNNNNNNNNNNNNNNNNNNNNNNNNNNNNNNNNNNNNNNNNNNNNNNNNNNNNNNNNNNNNNNNNNNNNNNNNNNNNNNNNNNNNNNNNNNNNNNNNNNNNNNNNNNNNNNNNNNNNNNNNNNNNNNNNNNNNNNNNNNNNNNNNNNNNNNNNNNNNNNNNNNNNNNNNNNNNNNNNNNNNNNNNNNNNNNNNNNNNNNNNNNNNNNNNNNNNNNNNNNNNNNNNNNNNNNNNNNNNNNNNNNNNNNNNNNNNNNNNNNNNNNNNNNNNNNNNNNNNNNNNNNNNNNNNNNNNNNNNNNNNNNNNNNN
Arroyo_Ancho_99_4              ATTATTCGAACAGAGTTAGGGCAACCAGGTAGTTTTATTGGAGATGATCAGATTTATAATGTAGTTGTTACAGCTCATGCTTTTGTAATAATTTTTTTTATAGTTATACCTATTATAATTGGCGGGTTTGGAAATTGACTTGTGCCTTTAATATTGGGGTCTCCTGATATGGCCTTTCCTCGTATAAACAATATAAGGTTTTGATTATTACCCCCTTCTTTAGTACTTTTACTTAGTAGAGGGCTTGTAGAAAGAGGAGTGGGTACTGGATGGACTGTTTATCCTCCTCTAGCAAGAGGTATTGCTCATAGAGGAGCTTCTGTGGACTTAGGTATTTTTTCGTTACATTTGGCTGGGGCTTCTTCTATTCTAGGAGCTGTAAATTTTATTTCTACTTGTATTAATATACGTACTCCTGGAATAAAATTAGATCGTATACCTTTATTTGTTTGATCTGTCTTAATTACTGCTATCTTATTACTTCTATCTTTACCTGTTTTGGCTGGGGCTATTACAATACTGCTTACTGATCGAAATTTAAATACTTCTTTTTTTGATCCTAGAGGAGGTGGGGATCCTGTACTATATCAGCANNNNNNN
Bahia_de_los_Angeles_263_4     NNNNNNNNNNNNNNNNNNNNNNNNNNNNNNNNNNNNNNNNNNNATGATCAAATTTACAACGTAGTTGTAACAGCTCATGCTTTTGTTATAATTTTTTTTATGGTTATGCCTATTATAATTGGGGGATTTGGAAATTGGCTTGTGCCTTTGATATTAGGGGCCCCTGATATAGCCTTTCCTCGGATGAATAACATAAGATTTTGATTGCTGCCTCCTTCTTTAGTGCTTCTACTTAGAAGAGGGCTTGTGGAAAGAGGAGTAGGGACAGGATGAACTGTGTATCCTCCTTTGGCAAGAGGGATTGCCCACAGAGGGGCTTCTGTAGACTTAGGTATTTTTTCATTGCATTTAGCTGGAGCCTCTTCTATTTTAGGGGCTGTAAATTTCATTTCAACTTGCATTAACATACGAACTCCTGGAATAAAATTAGATCGGATACCTTTGTTTGTTTGGTCTGTCTTGATTACAGCTGTTCTTTTACTCTTGTCTTTGCCTGTACTAGCAGGAGCTATTACAATACTGCTTACTGATCGAAATTTAAATACTTCTTTCTTTGACCCTAGAGGAGGCGGGGACCCTGTATTATACCAGCATTTATTT
Bahia_Exciro_394_1             ATTATTCGAACAGAGTTAGGGCAACCAGGAAGTTTTATTGGAGATGATCAAATTTATAATGTAGTTGTAACAGCTCATGCTTTTGTTATAATTTTTTTTATAGTTATACCTATTATAATTGGTGGGTTTGGAAATTGGCTTGTACCTTTAATACTAGGGGCTCCTGATATAGCTTTTCCTCGAATAAATAATATAAGATTTTGATTGTTACCTCCCTCTTTAGTGCTTTTACTTAGAAGAGGATTGGTGGAAAGAGGAGTAGGGACAGGGTGAACTGTATATCCTCCTTTGGCAAGAGGTATTGCTCATAGAGGAGCTTCTGTAGATTTAGGAATCTTTTCATTACATCTAGCTGGAGCCTCTTCTATTTTAGGAGCTGTGAATTTTATTTCTACTTGTATTAATATGCGTACTCCTGGAATAAAACTAGATCGTATACCTCTATTTGTTTGATCTGTTTTAATTACAGCTGTTCTTTTACTTTTATCTTTACCCGTATTAGCNNNNNNNNNNNNNNNNNNNNNNNNNNNNNNNNNNNNNNNNNNNNNNNNNNNNNNNNNNNNNNNNNNNNNNNNNNNNNNNNNNNNNNNNNNNNNNNNN
Bahia_Wright_4                 ATTATCCGTACGGAGTTAGGGCAACCAGGAAGTTTTATTGGAGATGATCAGATCTATAATGTAGTTGTAACAGCTCATGCTTTTGTTATAATTTTTTTTATAGTTATACCTATTATAATTGGAGGATTTGGAAATTGACTTGTACCTTTAATGTTAGGAGCCCCTGACATAGCTTTCCCTCGTATAAATAATATAAGATTTTGACTACTACCTCCTTCTTTAGTACTTCTGCTAAGAAGAGGGCTTGTAGAAAGAGGAGTTGGGACAGGGTGAACTGTATACCCTCCTTTAGCAGCAGGAATTGCTCATAGGGGAGCTTCTGTAGATTTAGGTATTTTTTCATTACACTTAGCTGGAGCTTCTTCGATTCTAGGAGCTGTAAATTTTATTTCTACTTGTATTAATATACGTACTCCTGGGATAAAACTAGATCGTATACCATTGTTTGTTTGATCTGTTTTGATTACGGCCATTCTATTACTTCTATCCCTGCCTGTNNNNNNNNNNNNNNNNNNNNNNNNNNNNNNNNNNNNNNNNNNNNNNNNNNNNNNNNNNNNNNNNNNNNNNNNNNNNNNNNNNNNNNNNNNNNNNNNNNNNNNN
Buenaventura_50_4              ATTATTCGTACAGAGCTAGGGCAGCCGGGAAGTTTTATTGGAGATGATCAGATCTATAATGTAGTTGTAACAGCCCATGCTTTTGTAATAATTTTTTTTATAGTTATACCTATTATAATTGGAGGATTTGGAAATTGACTCGTACCTTTAATGCTAGGAGCCCCTGATATAGCTTTTCCTCGTATAAATAATATAAGATTTTGATTACTACCTCCTTCTCTAGTACTTCTACTTAGAAGAGGGCTTGTAGAGAGAGGAGTTGGGACAGGGTGAACTGTGTACCCTCCTTTAGCAGCAGGAATTGCTCATAGGGGTGCTTCTGTAGATTTAGGTATTTTTTCATTACATTTAGCCGGAGCTTCTTCGATTCTAGGGGCTGTAAATTTTATTTCTACTTGTATTAATATACGTACTCCTGGGATAAAACTAGATCGTATACCGTTGTTTGTGTGATCTGTTTTGATCACAGCTATTCTTTTACTTCTATCTCTGCCTGTACTAGCAGGGGCTATTACAATATTACTTACTGATCGAAATTTAAACACTTCTTTCTTCGATCCTAGAGGAGGAGGAGNNNNNNNNNNNNNNNNNNNNNNNNNN
capensis_Knysna_Tc_1           NNNNNNNNNNNNNNNNNNNNNNNNNNNNNNNNNNNNNNNNNNNNNNNNNNNNNNNNNNNNNNNNNNNNNNNNNNNNNNNNNNNNNNNNNNNNNNNNNNNNNNNNNNNNNNNNNNNNNNNNNNNNNNNNNNNNNNNNNNNNNNNNNNNNNNNNNNNNNNNNNNNNNNNNNNNNNNNNNNNNNNNNNNNNNNNNNNNNNNNNNNNNNNNNNNNNNNNNNNNNNNNNNNNNNNNNNNNNNNNNNNNNNNNNNNNNNNNNNNNNNNNNNNNNNNNNNNNNNNNNNNNNNNNNNNNNNNNNNNNNNNNNNNNNNNNNNNNNNNNNNNNNNNNNNNNNNNNNNNNNNNNNNNNNNNNNNNNNNNNNNNNNNNNNNNNNNNNNNNNNNNNNNNNNNNNNNNNNNNNNNNNNNNNNNNNNNNNNNNNNNNNNNNNNNNNNNNNNNNNNNNNNNNNNNNNNNNNNNNNNNNNNNNNNNNNNNNNNNNNNNNNNNNNNNNNNNNNNNNNNNNNNNNNNNNNNNNNNNNNNNNNNNNNNNNNNNNNNNNNNNNNNNNNNNNNNNNNNNNNNNNNNNNNNNNNNNNNNNNNNNNNNNNNNNNNNNNNNNNNN
Capistrano_428_6               ATTATTCGAACAGAGTTAGGGCAACCAGGTAGTTTTATTGGAGATGATCAGATTTATAATGTAGTTGTTACAGCTCATGCTTTTGTAATAATTTTTTTTATAGTTATACCTATTATAATTGGCGGGTTTGGAAATTGACTTGTGCCTTTAATATTGGGGTCTCCTGATATGGCCTTTCCTCGTATAAACAATATAAGGTTTTGATTATTACCCCCTTCTTTAGTACTTTTACTTAGTAGAGGGCTTGTAGAAAGAGGAGTGGGTACTGGATGGACTGTTTATCCTCCTCTAGCAAGAGGTATTGCTCATAGAGGAGCTTCTGTGGACTTAGGTATTTTTTCGTTACATTTGGCTGGGGCTTCTTCTATTCTAGGAGCTGTAAATTTTATTTCTACTTGTATTAATATACGTACTCCTGGAATAAAATTAGATCGTATACCTTTATTTGTTTGATCTGTCTTAATTACTGCTATCTTATTACTTCTATCTTTACCTGTTTTGGCTGGGGCTATTACAATACTGCTTACTGATCGAAATTTAAATACTTCTTTTTTTGNNNNNNNNNNNNNNNNNNNNNNNNNNNNNNNNNNNNNNNNNNNN
Ceuta_103_1                    ATTATTCGAACAGAGTTAGGGCAACCAGGGAGTTTTATCGGAGATGATCAAATTTATAATGTAATTGTAACAGCTCATGCTTTTGTTATGATTTTTTTTATAGTTATACCCATTATAATTGGAGGGTTTGGAAATTGACTTGTACCTTTAATACTAGGGTCTCCTGATATAGCCTTTCCTCGTATAAACAATATAAGATTTTGATTGCTACCTCCTTCTTTAGTGCTTCTGCTTAGAAGAGGGCTTGTGGAAAGAGGAGTAGGAACAGGATGGACTGTATACCCTCCTTTAGCGAGAGGAATTGCCCATAGGGGGGCTTCTGTAGACTTAGGTATTTTCTCATTACATTTGGCTGGAGCTTCTTCTATTTTAGGAGCTGTAAATTTTATTTCTACTTGTATTAATATACGCACTCCTGGGATAAAATTAGACCGAATACCTCTATTTGTCTGATCTGTTTTGGTTACAGCTGTCCTTTTACTTCTATCTTTACCTGTGCTAGCAGGAGCTATCACAATACTGCTTACTGACCGAAATTTAAATACTTCTTTCTTTGATCCTAGAGGAGGAGGAGATCCTGTACTATATCAACATCTATTT
chilensis_Punta_Tablas_Tch_1   ATTATTCGAACGGAGTTGGGTCAACCCGGAAGATTTATTGGGGATGATCAGATTTATAATGTTGTAGTAACAGCTCACGCTTTTGTTATGATTTTTTTTATAGTAATACCCGTTATAATTGGTGGGTTCGGAAATTGATTAGTTCCTTTAATACTAGGAGCCCCGGATATAGCGTTTCCGCGTATAAATAATATAAGATTTTGATTACTACCCCCTTCGTTGGTTTTACTTTTAAGGAGGGGATTGGTTGAAAGAGGGGTTGGGACTGGGTGGACAGTTTATCCGCCGTTGGCTGCGAGGATCGCGCACAGTGGCGCTTCTGTGGACTTAGGTATTTTTTCTTTACATTTAGCCGGAGCTTCATCTATTTTGGGGGCTGTAAATTTTATTACTACTTGTATTAATATGCGGTCCCCCGGAATAAGCATAGATCGCATGCCTTTATTTGTATGGTCCGTGCTAATTACGGCCGTATTATTACTTCTTTCTTTGCCGGTTTTGGCGGGAGCTATTACTATATTGTTGACGGACCGTAATTTAAACACTTCATTTTTNNNNNNNNNNNNNNNNNNNNNNNNNNNNNNNNNNNNNNNNNNNNNN
Choya_284_3                    NNNNNNNNNNNNNNNNNNNNNNNNNNNNNNNNNNNNNNNNNNNNNNNNNNNNNNNNNNNNNNNNNNNNNNNNNCTCATGCTTTTGTTATAATTTTTTTTATAGTTATACCTATTATAATTGGAGGGTTTGGAAATTGACTCGTACCCTTAATGTTAGGAGCTCCTGATATAGCTTTTCCTCGTATAAATAATATAAGATTTTGATTATTACCTCCTTCTTTAGTACTTTTACTGAGAAGAGGGCTTGTAGAGAGAGGAGTTGGAACAGGGTGAACTGTATACCCTCCTTTAGCAGCAGGAATTGCTCATAGGGGGGCTTCTGTAGATTTAGGTATTTTTTCACTACACTTAGCTGGAGCTTCCTCGATTCTAGGAGCTGTAAATTTTATCTCTACTTGTATTAATATACGTACTCCTGGTATAAAACTGGATCGTATACCATTGTTTGTGTGATCTGTTTTGATTACAGCCATTCTATTACTTCTGTCCCTTCCTGTACTAGCAGGGGCTATTACAATATTACTTACTGATCGAAATTTAAATACTTCTTTCTTCGATCCTAGAGGAGGAGGAGATCCTGTATTATATCAGCATTTATTT
Choya_596_1                    ATTATCCGAACAGAGTTAGGACAACCAGGGAGTTTTATTGGAGACGATCAAATTTACAACGTAGTTGTAACAGCTCATGCTTTTGTTATAATTTTTTTTATGGTTATGCCTATTATAATTGGAGGGTTTGGAAATTGGCTTGTGCCTTTGATACTAGGGGCTCCTGATATAGCCTTCCCTCGGATGAATAACATAAGATTTTGACTGCTACCTCCTTCTTTAGTGCTTCTGCTTAGAAGAGGGCTGGTGGAGAGAGGAGTGGGAACAGGATGAACTGTGTATCCTCCTTTGGCAGGAGGGATTGCCCACAGAGGAGCTTCTGTAGATTTAGGTATTTTTTCACTGCATTTAGCTGGAGCTTCTTCTATTTTAGGGGCTGTAAATTTCATTTCTACTTGCATTAATATGCGGACTCCTGGGATAAAATTAGATCGTATACCTTTGTTTGTCTGGTCTGTCTTGATTACAGCTGNNNNNNNNNNNNNNNNNNNNNNNNNNNNNNNNNNNNNNNNNNNNNNNNNNNNNNNNNNNNNNNNNNNNNNNNNNNNNNNNNNNNNNNNNNNNNNNNNNNNNNNNNNNNNNNNNNNNNNNNNNNNNNNN
Christy_6                      ATTATTCGAACAGAGTTAGGGCAACCAGGTAGTTTTATTGGAGATGATCAGATTTATAATGTAGTTGTTACAGCTCATGCTTTTGTAATAATTTTTTTTATAGTTATACCTATTATAATTGGCGGGTTTGGAAATTGACTTGTGCCTTTAATATTGGGGTCTCCTGATATGGCCTTTCCTCGTATAAACAATATAAGGTTTTGATTATTACCCCCTTCTTTAGTACTTTTACTTAGTAGAGGGCTTGTAGAAAGAGGAGTGGGTACTGGATGGACTGTTTATCCTCCTCTAGCAAGAGGTATTGCTCATAGAGGAGCTTCTGTGGACTTAGGTATTTTTTCGTTACATTTGGCTGGGGCTTCTTCTATTCTAGGAGCTGTAAATTTTATTTCTACTTGTATTAATATACGTACTCCTGGAATAAAATTAGATCGTATACCTTTATTTGTTTGATCTGTCTTAATTACTGCTATCTTATTACTTCTATCTTTACCTGTTTTGGCTGGGGCTATTACAATACTGCTTACTGATCGAAATTTAAATACTTCTTTTTTTGATCCTAGAGGAGGTGGGGATCCTGTACTATATCAGCATTTATTT
Crystal_120_3                  NNNNNNNNNNNNNNNNNNNNNNNNNNNGGTAGTTTTATTGGAGATGATCAGATTTATAATGTAGTTGTTACAGCTCATGCTTTTGTAATAATTTTTTTTATAGTTATACCTATTATAATTGGCGGGTTTGGAAATTGACTTGTGCCTTTAATATTGGGGTCTCCTGATATGGCCTTTCCTCGTATAAACAATATAAGGTTTTGATTATTACCCCCTTCTTTAGTACTTTTACTTAGTAGAGGGCTTGTAGAAAGAGGAGTGGGTACTGGATGGACTGTTTATCCTCCTCTAGCAAGAGGTATTGCTCATAGAGGAGCTTCTGTGGACTTAGGTATTTTTTCGTTACATTTGGCTGGGGCTTCTTCTATTCTAGGAGCTGTAAATTTTATTTCTACTTGTATTAATATACGTACTCCTGGAATAAAATTAGATCGTATACCTTTATTTGTTTGATCTGTCTTAATTACTGCTATCTTATTACTTCTATCTTTACCTGTTTTGGCTGGGGCTATTACAATACTGCTTACTGATCGAAATTTAAATACTTCTTTTTTTGATCCTAGAGGAGGTGGGGATCCTGTACTATATCAGCATTTATTT
El_Cajete_58_4                 NNNNNNNNNNNNNNNNNNNNNNNNNNNNNNNNNNNNNNNNNNNNNNNNNNNNNNNNNNNNNNNNNNNNNNNNNNNNNNNNNNNNNNNNNNNNNNNNNNNNNNNNNNNACCTATTATAATTGGAGGATTTGGAAATTGACTTGTACCTTTAATGTTAGGAGCCCCTGATATAGCTTTTCCTCGTATAAATAATATAAGATTTTGATTACTACCTCCTTCTTTAGTGCTTCTACTGAGAAGAGGGCTTGTAGAGAGAGGGGTTGGAACAGGGTGGACTGTATATCCTCCTTTAGCAGCAGGAATTGCCCATAGGGGTGCTTCTGTAGATTTATGTATTTTTTCATTACACTTAGCTGGAGCTTCTTCGATTCTAGGAGCTGTAAATTTTATTTCTACTTGTATTAATATACGTACTCCTGGGATAAAACTAGATCGTATACCATTGTTTGTGTGATCTGTTTTAATTACAGCTATTCTTTTACTTCTATCCCTGCCTGTGCTAGCAGGAGCTATTACAATATTACTTACTGATCGAAATTTAAATACTTCTTTCTTCGATCCTAGAGGAGGAGGAGATCCTGTACTATATCAGCATTTATTT
El_Tomatal_268_5               ATTATTCGAACAGAGTTAGGGCAACCAGGTAGTTTTATTGGAGATGATCAGATTTATAATGTAGTTGTTACAGCTCATGCTTTTGTAATAATTTTTTTTATAGTTATACCTATTATAATTGGCGGGTTTGGAAATTGACTTGTGCCTTTAATATTGGGGTCTCCTGATATGGCCTTTCCTCGTATAAACAATATAAGGTTTTGATTATTACCCCCTTCTTTAGTACTTTTACTTAGTAGAGGGCTTGTAGAAAGAGGAGTGGGTACTGGATGGACTGTTTATCCTCCTCTAGCAAGAGGTATTGCTCATAGAGGAGCTTCTGTGGACTTAGGTATTTTTTCGTTACATTTGGCTGGGGCTTCTTCTATTCTAGGAGCTGTAAATTTTATTTCTACTTGTATTAATATACGTACTCCTGGAATAAAATTAGATCGTATACCTTTATTTGTTTGATCTGTCTTAATTACTGCTATCTTATTACTTCTATCTTTACCTGTTTTGNNNNNNNNNNNNNNNNNNNNNNNNNNNNNNNNNNNNNNNNNNNNNNNNNNNNNNNNNNNNNNNNNNNNNNNNNNNNNNNNNNNNNNNNNNNNNNNNNNN
Ensenada_281_6                 ATTATTCGAACAGAGTTAGGGCAACCAGGTAGTTTTATTGGAGATGATCAGATTTATAATGTAGTTGTTACAGCTCATGCTTTTGTAATAATTTTTTTTATAGTTATACCTATTATAATTGGCGGGTTTGGAAATTGACTTGTGCCTTTAATATTGGGGTCTCCTGATATGGCCTTTCCTCGTATAAACAATATAAGGTTTTGATTATTACCCCCTTCTTTAGTACTTTTACTTAGTAGAGGGCTTGTAGAAAGAGGAGTGGGTACTGGATGGACTGTTTATCCTCCTCTAGCAAGAGGTATTGCTCATAGAGGAGCTTCTGTGGACTTAGGTATTTTTTCGTTACATTTGGCTGGGGCTTCTTCTATTCTAGGAGCTGTAAATTTTATTTCTACTTGTATTAATATACGTACTCCTGGAATAAAATTAGATCGTATACCTTTATTTGTTTGATCTGTCTTAATTACTGCTATCTTATTACTTCTATCTTTACCTGTTTTGGCTGGGGCTATTACAATACTGCTTACTGATCGAAATTTAAATACTTCTTTTTTTGATCCTAGAGGAGGTGGGGATCCTGTACTATATCAGCATTTATTT
Espiritu_Santo_60_4            NNNNNNNNNNNNNNNNNNNNNNNNNNNNNNNNNNNNNNNNNNNNNNNNNNNNNNNNNNNNNNNNNNNNNNNNNCTCATGCCTTTGTTATAATTTTTTTTATAGTTATACCTATTATAATTGGAGGATTTGGAAATTGACTCGTACCTTTAATGCTAGGAGCCCCTGATATAGCTTTTCCTCGTATAAATAATATAAGATTTTGATTACTACCTCCTTCTTTAGTACTTCTACTGAGAAGAGGGCTTGTAGAGAGAGGAGTTGGAACAGGGTGGACTGTATACCCTCCTTTAGCAGCAGGAATTGCTCATAGAGGCGCTTCTGTAGATTTAGGTATTTTTTCATTACACCTAGCTGGGGCTTCTTCGATTCTAGGAGCTGTAAATTTTATTTCTACTTGTATTAATATACGTACTCCTGGGATAAAACTAGATCGTATACCACTGTTTGTGTGATCTGTTTTGATTACAGCTATTCTTTTACTTCTATCCCTGCCTGTACTAGCAGGAGCTATTACAATATTACTTACTGATCGAAATTTAAATACTTCTTTCTTCGATCCTAGAGGCGGAGGAGATCCTGTACTATATCAGCATTTATTT
europaeus_Italy_25_1           ATTATCCGGACAGAGATTGGGCAACCCGGGAGGTTTATTGGAGATGATCAAATTTATAATGTTGTGGTCACAGCGCATGCTTTTGTAATAATTTTCTTTATGGTTATACCTATCATAATTGGAGGGTTTGGAAATTGTTTAGTACCCCTAATACTAGGTGCGCCCGATATGGCTTTCCCTCGAATAAATAACATAAGATTTTGATTACTACCCCCTTCTTTAGCTTTACTCTTAAGNNNNNNNNNNNNNNNNNNNNNNNNNNNNNNNNNNNNNNNNNNNNNNNNNNNNNNNNNNNNNNNNNNNNNNNNNNNNNNNNNNNNNNNNNNNNNNNNNNNNNNNNNNNNNNNNNNNNNNNNNNNNNNNNNNNNNNNNNNNNNNNNNNNNNNNNNNNNNNNNNNNNNNNNNNNNNNNNNNNNNNNNNNNNNNNNNNNNNNNNNNNNNNNNNNNNNNNNNNNNNNNNNNNNNNNNNNNNNNNNNNNNNNNNNNNNNNNNNNNNNNNNNNNNNNNNNNNNNNNNNNNNNNNNNNNNNNNNNNNNNNNNNNNNNNNNNNNNNNNNNNNNNNNNNNNNNNNNNNNNNNNNNNNNNNNNNNNNNNNNNNNN
europaeus_Libya_Sabratah_Te_1  ATTATTCGGACAGAGTTGGGGCAACCCGGGAGGTTTATTGGAGATGATCAAATTTATAACGTTGTGGTCACAGCGCATGCTTTTGTAATAATTTTCTTTATGGTTATACCTATCATAATTGGGGGGTTTGGGAATTGATTAGTACCATTAATACTAGGCGCACCCGATATAGCTTTCCCTCGAATAAATAACATAAGATTTTGATTACTACCACCTTCTTTAGCTTTGCTTTTAAGTAGAGGTCTGGTGGAAAGAGGAGTAGGAACAGGATGAACGGTTTACCCGCCTCTGGCAAGAGGTATCGCTCACAGAGGAGCTTCAGTTGACTTAGGTATTTTTTCATTGCATTTAGCAGGTGCTTCTTCTATTTTAGGAGCAGTTAATTTTATTTCTACTTGTATTAATATGCGCGCTCCAGGGATAAAATTAGACCGAATACCGCTTTTTGTTTGATCTGTTTTAGTTACAGCCGTGCTNNNNNNNNNNNNNNNNNNNNNNNNNNNNNNNNNNNNNNNNNNNNNNNNNNNNNNNNNNNNNNNNNNNNNNNNNNNNNNNNNNNNNNNNNNNNNNNNNNNNNNNNNNNNNNNNNNNNNNNNNNNN
europaeus_Libya_Cyrenaica_Te_2 ATTATTCGGACAGAATTGGGACAACCCGGGAGGTTTATTGGAGATGATCAAATTTATAACGTTGTGGTCACAGCGCATGCTTTTGTAATAATTTTCTTTATGGTTATACCTATTATAATTGGAGGTTTTGGAAATTGATTAGTACCCCTAATACTAGGTGCGCCTGATATGGCTTTCCCTCGGATAAATAACATAAGATTTTGATTACTACCACCTTCTTTAGCTTTACTCTTAAGTAGGGGTCTGGTGGAAAGAGGAGTGGGAACAGGATGAACAGTTTACCCACCTTTGGCAAGAGGTATCGCTCACAGAGGAGCTTCGGTTGATTTAGGAATCTTTTCATTGCACTTGGCAGGTGCCTCCTCTATTTTAGGCGCAGTTAATTTTATTTCTACTTGTATTAATATGCGCACTCCAGGGATAAAATTAGACCGAATACCACTTTTTGTTTGGTCTGTTTTAGTTACAGCCGTGCTCTTATTACTGTCCTTACCTGTATTGGCGGGAGCNNNNNNNNNNNNNNNNNNNNNNNNNNNNNNNNNNNNNNNNNNNNNNNNNNNNNNNNNNNNNNNNNNNNNNNNNNNNNNNNNNNNNNNNNNN
exiguus_Yemen_Tex_1            ATTATTCGCACAGAGTTAGGCCAGCCTGGGAGTTTTATTGGGGACGATCAGATCTATAATGTTGTTGTCACTGCTCATGCTTTTATTATAATTTTTTTTATAGTTATACCTATTATAATTGGAGGGTTTGGGAATTGACTAGTTCCTTTAATACTAGGGGCGCCTGATATGGCTTTCCCTCGGATAAATAATATAAGATTTTGATTGCTTCCTCCTTCATTAGTCCTACTTCTAAGAAGAGGGTTAGTAGAAAGGGGAGTCGGAACTGGATGGACAGTCTACCCTCCACTTGCTGCAGGGATTGCGCACAGAGGGGCTTCAGTGGACTTAGGGATTTTTTCTTTACATTTAGCAGGAGCTTCCTCAATTCTAGGAGCGGTAAATTTTATCTCGACTTGTATCAATATACGAGCCCCTGGGATAAAACTTGATCGCATACCTTTATTTGTATGGTCTGTTTTGGTAACAGCTGTCCTTCTCCTATTATCTCTTCCTGTTCTAGCGGGAGCTATCACTATATTACTTACCGATCGTAACTTAAATACTTCTTTTTTTGACCCCANNNNNNNNNNNNNNNNNNNNNNNNNNNNNNNNNNNNNN
granulatus_Cape_Town_Tg_1      NNNNNNNNNNNNNNNNNNNNNNNNNNNNNNNNNNNNNNNNNNNNNNNNNNNNNNNNNNNNNNNNNNNNNNNNNNNNNNNNNNNNNNNNNNNNNNNNNNNNNNNNNNNNNNNNNNNNNNNNNNNNNNNNNNNNNNNNNNNNNNNNNNNNNNNNNNNNNNNNNNNNNNNNNNNNNNNNNNNNNNNNNNNNNNNNNNNNNNNNNNNNNNNNNNNNNNNNNNNNNNNNNNNNNNNNNNNNNNNNNNNNNNNNNNNNNNNNNNNNNNNNNNNNNNNNNNNNNNNNNNNNNNNNNNNNNNNNNNNNNNNNNNNNNNNNNNNNNNNNNNNNNNNNNNNNNNNNNNNNNNNNNNNNNNNNNNNNNNNNNNNNNNNNNNNNNNNNNNNNNNNNNNNNNNNNNNNNNNNNNNNNNNNNNNNNNNNNNNNNNNNNNNNNNNNNNNNNNNNNNNNNNNNNNNNNNNNNNNNNNNNNNNNNNNNNNNNNNNNNNNNNNNNNNNNNNNNNNNNNNNNNNNNNNNNNNNNNNNNNNNNNNNNNNNNNNNNNNNNNNNNNNNNNNNNNNNNNNNNNNNNNNNNNNNNNNNNNNNNNNNNNNNNNNNNNNNNNNNNN
granuliferus_Korea_CY_2        ATTATTCGGACTGAATTAGGTCAGGCCGGAAGCTTTATCGGCGACGACCAAATTTATAACGTTATTGTTACAGCCCACGCTTTCGTAATAATTTTTTTTATAGTTATACCTATTATAATCGGAGGCTTCGGAAATTGATTAGTCCCTCTAATACTAGGAGCTCCAGATATAGCCTTTCCTCGTATAAATAACATAAGATTTTGACTTCTCCCGCCCTCACTTACCTTATTGCTTAGAAGGGGGTTAATCGAGAGGGGAGTAGGAACGGGTTGGACCGTATACCCCCCTCTCGCCGCTGGAATTGCCCACAGCGGAGCTTCGGTAGACCTGGGAATTTTCTCCCTTCACCTAGCAGGAGCCTCATCAATTCTAGGCGCCGTTAACTTTATCTCCACTTGTATCAATATACGCGCCTCGGGAATAAAATGAGACCGAATGCCTCTTTTTGTGTGATCCGTCTTTATTACAGCCGTACTTCTACTACTATCCCTACCTGTACTGGCAGGTGCTATTACTATACTTCTTACAGACCGTAACCTAAACACGTCCTTTTTTGANNNNNNNNNNNNNNNNNNNNNNNNNNNNNNNNNNNNNNNNNNN
granuliferus_Japan_Hyo_1       ATTATTCGGACTGAATTAGGTCAGGCCGGAAGCTTTATCGGCGACGACCAAATTTATAACGTTATTGTTACAGCCCACGCTTTCGTAATAATTTTTTTTATAGTTATACCTATTATAATCGGAGGCTTCGGAAATTGATTAGTCCCTCTAATACTAGGAGCTCCAGATATAGCCTTTCCTCGTATAAATAACATAAGATTTTGACTTCTCCCGCCCTCACTTACCTTATTGCTTAGAAGGGGGTTAATCGAGAGGGGAGTAGGAACGGGTTGGACCGTATACCCCCCTCTCGCCGCTGGAATTGCCCACAGCGGAGCTTCGGTAGACCTGGGAATTTTCTCCCTTCACCTAGCAGGAGCCTCATCAATTCTAGGCGCCGTTAACTTTATCTCCACTTGTATCAATATACGCGCCTCGGGAATAAAATGAGACCGAATGCCTCTTTTTGTGTGATCCGTCTTTATTACAGCCGTACTTCTACTACTATCCCTACCTGTACTGGCAGGTGCTATTACTATACTTCTTACAGACCGTAACCTAAACACGTCCTTTTTTGANNNNNNNNNNNNNNNNNNNNNNNNNNNNNNNNNNNNNNNNNNN
Isla_angel_de_la_Guarda_06     NNNNNNNNNNNNNNNNNNNNNNNNNNNNNNNNNNNNNNNNNNNNNNNNNNNNNNNNNNNNNNNNNNNNNNNNNNNNNNNNNNNNNNNNNNNNNNNNNNNNNNNNNNNNNNNNNNNNNNNNNNNNNNNNNNNNNNNNNNNNNNNNNNNNNNNNNNNNNNNNNNNNNNNNNNNNNNNNNNNNNNNNNNNNNNNNNNNNNNNNNNNNNNNNNNNNNNNNNNNNNNNNNNNNNNNNNNNNNNNNNNNNNNNNNNNNNNNNNNNNNNNNNNNNNNNNNNNNNNNNNNNNNNNNNNNNNNNNNNNNNNNNNNNNNNNNNNNNNNNNNNNNNNNNNNNNNNNNNNNNNNNNNNNNNNNNNNNNNNNNNNNNNNNNNNNNNNNNNNNNNNNNNNNNNNNNNNNNNNNNNNNNNNNNNNNNNNNNNNNNNNNNNNNNNNNNNNNNNNNNNNNNNNNNNNNNNNNNNNNNNNNNNNNNNNNNNNNNNNNNNNNNNNNNNNNNNNNNNNNNNNNNNNNNNNNNNNNNNNNNNNNNNNNNNNNNNNNNNNNNNNNNNNNNNNNNNNNNNNNNNNNNNNNNNNNNNNNNNNNNNNNNNNNNNNNNNNNNNNNN
Isla_Cedros_36_7               ATTATTCGAACAGAGTTAGGGCAACCAGGTAGTTTTATTGGAGATGATCAGATTTATAATGTAGTTGTTACAGCTCATGCTTTTGTAATAATTTTTTTTATAGTTATACCTATTATAATTGGCGGGTTTGGAAATTGACTCGTGCCTTTAATATTGGGGTCTCCTGATATGGCCTTTCCTCGTATAAACAATATAAGGTTTTGATTATTACCCCCTTCTTTAGTACTTTTACTTAGTAGAGGGCTTGTAGAAAGAGGAGTGGGTACTGGATGGACTGTTTATCCTCCTCTAGCAAGAGGTATTGCTCATAGAGGAGCTTCTGTGGACTTAGGTATTTTTTCGTTACATTTGGCTGGGGCTTCTTCTATTCTAGGAGCTGTAAATTTTATTTCTACTTGTATTAATATACGTACTCCTGGAATAAAATTAGATCGTATACCTTTATTTGTTTGATCTGTCTTAATTACTGCTATCTTATTACTTCTATCTTTACCTGTTTTGGCTGGGGCTATTACAATACTGCTTACTGATCGAAATTTAAATACTTCTTTTTTTGNNNNNNNNNNNNNNNNNNNNNNNNNNNNNNNNNNNNNNNNNNNN
Isla_Partida_62_4              NNNNNNNNNNNNNNNNNNNNNNNNNNNNNNNNNNNNNNNGGAGATGATCAGATCTATAATGTAGTGGTAACAGCTCATGCCTTTGTTATAATTTTTTTTATAGTTATACCTATTATAATTGGAGGATTTGGAAATTGACTCGTACCTTTAATGCTAGGAGCCCCTGATATAGCTTTTCCTCGTATAAATAATATAAGATTTTGATTACTACCTCCTTCTTTAGTACTTCTACTGAGAAGAGGGCTTGTAGAGAGAGGAGTTGGAACAGGGTGGACTGTATACCCTCCTTTAGCAGCAGGAATTGCTCATAGAGGCGCTTCTGTAGATTTAGGTATTTTTTCATTACACCTAGCTGGGGCTTCTTCGATTCTAGGAGCTGTAAATTTTATTTCTACTTGTATTAATATACGTACTCCTGGGATAAAACTAGATCGTATACCACTGTTTGTGTGATCTGTTTTGATTACAGCTATTCTTTTACTTCTATCCCTGCCTGTACTAGCAGGAGCTATTACAATATTACTTACTGATCGAAATTTAAATACTTCTTTCTTCGATCCTAGAGGCGGAGGAGATCCTGTACTATATCAGCATTTATTT
Isla_Tiburon_7_3               NNNNNNNNNNNNNNNNNNNNNNNNNNNNNNNNNNNNNNNNNNNATGATCAGATCTATAATGTAGTTGTAACAGCTCATGCTTTTGTTATAATTTTTTTTATAGTTATACCTATTATAATTGGAGGATTTGGAAATTGACTTGTACCTTTAATGTTAGGAGCCCCTGATATAGCTTTCCCTCGTATAAATAATATAAGATTTTGACTACTACCTCCTTCTTTAGTGCTTCTACTAAGAAGAGGGCTTGTAGAGAGAGGAGTTGGAACAGGGTGAACTGTATACCCTCCTTTAGCAGCAGGAATTGCTCATAGAGGGGCTTCTGTAGATTTAGGTATTTTTTCATTACACCTAGCTGGAGCCTCTTCGATTTTAGGAGCTGTAAATTTTATTTCTACTTGTATTAATATACGTACTCCTGGGATAAAACTAGATCGTATACCATTGTTTGTTTGATCTGTTTTGATTACGGCTATTCTATTACTTCTATCCCTACCTGTGCTAGCAGGGGCTATTACAATATTACTTACTGATCGAAATTTAAATACTTCTTTCTTCGATCCTAGAGGAGGAGGAGATCCTGTACTATATCAGCATTTATTT
La_Paz_59_4                    NNNNNNNNNNNNNNNNNNNNNNNNNNNNNNNNNNNNNNNGGAGATGATCAGATCTATAATGTAGTGGTAACAGCGCATGCCTTTGTTATAATTTTTTTTATAGTTATACCTATTATAATTGGAGGATTTGGAAATTGACTCGTACCTTTAATGCTAGGAGCCCCTGATATAGCTTTTCCTCGTATAAATAATATAAGATTTTGATTACTACCTCCTTCTTTAGTACTTCTACTGAGAAGAGGGCTTGTAGAGAGAGGAGTTGGAACAGGGTGGACTGTATACCCTCCTTTAGCAGCAGGAATTGCTCATAGAGGCGCTTCTGTAGATTTAGGTATTTTTTCATTACATCTAGCTGGGGCTTCTTCGATTCTAGGAGCTGTAAATTTTATTTCTACTTGTATTAATATACGTACTCCTGGGATAAAACTAGATCGTATACCACTGTTTGTGTGATCTGTTTTGATTACAGCTATTCTTTTACTTCTATCCCTGCCTGTACTAGCAGGAGCTATTACAATATTACTTACTGATCGAAATTTAAATACTTCTTTCTTCGATCCTAGAGGCGGAGGAGATCCTGTACTATATCAGCATTTATTT
Las_Gringas_265_5              NNNNNNNNNNNNNNNNNNNNNNNNNNNNNNNNNNNNNNNNNNNNNNNNNNNNNNNATAATGTAGTTGTAACAGCTCATGCTTTTGTTATAATTTTTTTTATAGTTATACCTATTATAATTGGTGGGTTTGGAAATTGGCTTGTACCTTTAATACTAGGGGCTCCTGATATAGCTTTTCCTCGAATAAATAATATAAGATTTTGATTGTTACCTCCCTCTTTAGTGCTTTTACTTAGAAGAGGATTGGTGGAAAGAGGAGTAGGGACAGGATGAACTGTATATCCTCCTTTGGCAAGAGGTATTGCTCATAGAGGAGCTTCTGTAGATTTAGGGATCTTTTCATTACATCTAGCTGGAGCCTCTTCTATTTTAGGAGCTGTGAATTTTATTTCTACTTGTATTAATATGCGTACTCCTGGAATAAAACTAGATCGTATACCTCTATTTGTTTGATCTGTTTTAATTACAGCTGTTCTTTTACTTTTATCTTTACCCGTATTAGCGGGGGCTATTACAATATTGCTTACTGATCGAAATTTAAATACTTCTTTCTTTGATCCTAGAGGAGGAGGAGACCCTGTACTGTATCAACNNNNNNNN
Loreto_54_3                    ATTATTCGAACAGAGTTAGGGCAGCCGGGAAGTTTTATTGGAGATGATCAGATTTACAATGTAGTTGTAACAGCTCAAGCTTTTGTTATAATTTTTTTTATAGTTATACCTATTATGATTGGAGGGTTTGGGAATTGGCTTGTACCTTTAATATTAGGTGCCCCTGATATAGCCTTTCCTCGGATAAATAATATAAGGTTTTGGTTATTGCCTCCTTCTTTAGTACTTTTACTTAGAAGGGGGCTTGTAGAGAGGGGGGTAGGAACTGGATGGACTGTATACCCTCCTTTGGCAAGAGGAATTGCTCACAGGGGGGCTTCTGTAGATTTAGGTATTTTTTCACTACATTTAGCCGGAGCCTCTTCGATTTTAGGAGCTGTAAATTTTATTTCTACCTGTATTAATATACGCACCCCGGGAATAAAATTAGATCGAATGCCATTGTTTGTTTGATCTGTTTTGATTACAGCTGTTCTTTTGCTTCTCTCTTTACCAGTTTTTGCNNNNNNNNNNNNNNNNNNNNNNNNNNNNNNNNNNNNNNNNNNNNNNNNNNNNNNNNNNNNNNNNNNNNNNNNNNNNNNNNNNNNNNNNNNNNNNNNN
Loreto_54_7                    NNNNNNNNNNNNNNNNNNNNNNNNNNNNNNNNNNNNNNNNNNNNNNNNNNNNNNNNNNNNNNNNNNNNNNNNNCCCATGCTTTTGTAATAATTTTTTTTATAGTTATACCTATTATAATTGGAGGATTTGGAAATTGACTCGTACCTTTAATGCTAGGAGCCCCTGATATAGCTTTTCCTCGTATAAATAATATAAGATTTTGATTACTACCTCCTTCTCTAGTACTTCTACTTAGAAGAGGGCTTGTAGAGAGAGGAGTTGGGACAGGGTGAACTGTGTACCCTCCTTTAGCAGCAGGAATTGCTCATAGGGGTGCTTCTGTAGATTTAGGTATTTTTTCATTACATTTAGCCGGAGCTTCTTCGATTCTAGGGGCTGTAAATTTTATTTCTACTTGTATTAATATACGTACTCCTGGGATAAAACTAGATCGTATACCGTTGTTTGTGTGATCTGTTTTGATCACAGCTATTCTTTTACTTCTATCTCTGCCTGTACTAGCAGGGGCTATTACAATATTACTTACTGATCGAAATTTAAACACTTCTTTCTTCGATCCTAGAGGAGGAGGAGATCCTGTACTATATCAACATTTATTT
Los_Barriles_416_1             ATTATCCGTACAGAGTTAGGGCAGCCAGGAAGTTTTATTGGAGATGATCAGATCTATAAAGTAGTGGTAACAGCTCATGCTTTTGTTATAATTTTTTTTATAGTTATACCTATTATAATTGGAGGATTCGGAAATTGACTCGTACCTTTAATGCTAGGAGCCCCTGATATAGCTTTTCCTCGTATAAATAATATAAGATTTTGATTATTACCTCCTTCTTTAGTACTTCTACTGAGAAGAGGGCTTGTAGAGAGAGGAGTTGGAACAGGGTGGACTGTATATCCTCCTTTAGCAGCAGGAATTGCTCATAGAGGTGCTTCTGTAGACCTAGGTATTTTTTCATTACACTTAGCGGGAGCTTCTTCGATTCTAGGAGCTGTAAATTTTATTTCTACTTGTATTAATATGCGTACTCCTGGGATAAAACTAGATCGTATACCATTGTTTGTGTGATCTGTTTTGATTACAGCTATTCTTTTACTTCTATCCCTGCCTGTACTAGCAGGAGCTATTNNNNNNNNNNNNNNNNNNNNNNNNNNNNNNNNNNNNNNNNNNNNNNNNNNNNNNNNNNNNNNNNNNNNNNNNNNNNNNNNNNNNNNN
maindroni_Kuwait_Tma_1         ATTATTCGAACCGAACTGGGACAATCTGGAAGTCTGATTGGAGATGATCAGATCTATAATGTTATTGTAACCGCGCATGCATTTGTTATAATTTTTTTTATAGTTATACCTATTATAATTGGGGGTTTTGGAAATTGGCTGGTTCCTTTAATACTAGGAGCACCTGATATAGCCTTCCCTCGTATAAACAATATAAGGTTCTGGCTCCTCCCTCCCTCTTTAGTTCTCCTTTTAAGTAGAGGGTTAGTGGAAAGTGGGGTTGGAACAGGATGAACGGTTTATCCTCCTCTTGCGGCAGGTATTGCCCATAGAGGGGCTTCTGTAGATTTAGGTATTTTTTCTCTCCATTTAGCAGGAGCGTCATCGATTTTAGGTGCGGTAAATTTTATTTCTACTTGTATTAATATGCGGACTCCAGGAATAAAGTTAGATCGTATACCTCTATTTGTTTGATCTGTTTTAGTTACAGCTGTACTTCTTTTACTATCTCTACCTGTGCTAGCCGGAGCTATTACAATACTATTGACTGATCGAAATTTAAATACTTCATTCTTTGACCCCAGAGGCGGCGGNNNNNNNNNNNNNNNNNNNNNNNNNNNN
Manzanillo_426_3               ATTATCCGGACAGAATTAGGTCAACCAGGGAGTTTTATTGGAGATGATCAGATTTATAATGTAGTTGTAACAGCTCATGCTTTTGTTATAATTTTTTTTATAGTTATACCCATTATAATTGGAGGATTTGGAAATTGGCTTGTGCCTTTAATATTAGGGGCTCCTGATATAGCCTTCCCACGTATAAATAATATAAGGTTTTGATTATTGCCTCCTTCCTTAGTATTATTGCTTAGAAGAGGTCTTGTAGAGAGGGGAGTAGGCACAGGGTGGACTGTCTATCCTCCTTTAGCAAGAGGAATTGCCCATAGAGGTGCATCTGTAGATTTAGGTATTTTTTCATTACATTTAGCTGGGGCCTCTTCAATTTTAGGGGCTGTAAATTTTATCTCTACTTGTATTAATATACGTACCCCTGGGATAAAATTAGATCGTATGCCTTTATTTGTTTGATCAGTTTTGATTACAGCTGTTCTTTTACTTCTATCTCTCCCTGTATTAGCCGGAGCTATTACAATACTGCNNNNNNNNNNNNNNNNNNNNNNNNNNNNNNNNNNNNNNNNNNNNNNNNNNNNNNNNNNNNNNNNNNNNNNNNNNNNN
marcuzzii_Cayo_Coco_Tmar_1     ATTATTCGAACTGAATTAGGGCAGCCTGGCAGGTTTATTGGGGATGATCAGATCTACAATGTTGTAGTAACGGCTCACGCTTTTGTTATAATTTTTTTTATAGTTATACCCATTATGATTGGAGGGTTTGGAAATTGATTAGTGCCTTTAATGTTGGGGGCTCCTGATATGGCTTTCCCACGGATAAATAATATAAGGTTTTGGTTATTACCTCCTTCTTTAGTTCTTTTGCTTAGAAGAGGTCTAGTAGAGAGAGGGGTTGGTACTGGGTGAACGGTGTATCCTCCCTTAGCGAGAGGTATTGCACATAGAGGGGCTTCTGTAGATTTAGGTATTTTTTCTTTACACTTAGCGGGGGCTTCGTCTATTTTAGGAGCGGTGAATTTTATTTCTACCTGCATTAATATACGTGCACCTGGTATAAAGTTAGATCGTATACCCTTATTTGTGTGGTCCGTTTTAATTACAGCTGTTTTATTACTACNNNNNNNNNNNNNNNNNNNNNNNNNNNNNNNNNNNNNNNNNNNNNNNNNNNNNNNNNNNNNNNNNNNNNNNNNNNNNNNNNNNNNNNNNNNNNNNNNNNNNNNNNNNNNNNNNNNN
marcuzzii_Pinar_del_Rio_Tmar_2 ATTATTCGAACTGAATTAGGACAGCCTGGCAGGTTTATTGGGGATGATCAGATCTACAATGTTGTAGTAACGGCTCACGCTTTTGTTATAATTTTTTTTATAGTTATACCCATTATGATTGGGGGGTTTGGAAATTGATTAGTGCCTTTAATGTTGGGGGCTCCTGATATGGCTTTCCCACGGATAAATAACATAAGGTTTTGGCTATTACCTCCTTCTTTAGTTCTTTTGCTTAGAAGAGGTCTAGTAGAGAGAGGGGTTGGTACTGGATGAACGGTGTATCCTCCCTTAGCGAGGGGTATTGCACATAGAGGGGCTTCTGTGGATTTGGGTATTTTTTCTTTACATTTAGCGGGGGCTTCGTCTATTTTAGGAGCGGTAAATTTTATCTCTACCTGCATTAATATACGTGCACCTGGTATAAAGTTAGATCGTATGCCCCTATTTGTGTGGTCCGTTTTAATTACAGCTGTTTTATTGTTACTTTCTCTGCCTGTATTGGCCGGAGCTATTACTATACTTCTTACGGATCGAAATTTGAATACTTCCTTTTTTGACCCNNNNNNNNNNNNNNNNNNNNNNNNNNNNNNNNNNNNNNNN
Mazatlan_578_1                 ATTATTCGGACGGAGTTAGGTCAACCAGGAAGTTTTATTGGGGATGACCAGATTTATAATGTAGTTGTAACAGCCCATGCTTTTGTTATAATTTTCTTTATAGTTATACCCATTATAATTGGAGGGTTTGGGAATTGGCTTGTGCCTTTAATAGTAGGGGCTCCTGATATAGCTTTTCCTCGTATAAATAATATAAGGTTTTGGTTATTACCTCCTTCTTTAGTATTATTACTTAGAAGAGGACTTGTAGAAAGGGGAGTGGGTACAGGATGAACTGTTTATCCTCCTCTAGCAAGAGGGATTGCCCATAGAGGTGCATCTGTAGATTTAGGAATCTTTTCATTACATTTAGCTGGAGCTTCTTCGATTTTAGGAGCTGTAAATTTTATTTCTACTTGTATTAATATACGCACCCCAGGAATAAAATTAGATCGTATACCTTTGTTTGTTTGATCAGTTTTGATTACAGCTGTTCTTTTACTTTTATCTTTACCTGTATTNNNNNNNNNNNNNNNNNNNNNNNNNNNNNNNNNNNNNNNNNNNNNNNNNNNNNNNNNNNNNNNNNNNNNNNNNNNNNNNNNNNNNNNNNNNNNNNNNNNN
Michoacan_427_3                ATTATTCGGACAGAATTAGGTCAACCAGGGAGTTTTATTGGAGATGATCAGATTTATAATGTAGTTGTAACAGCTCATGCTTTTGTTATAATTTTTTTTATAGTTATACCCATTATAATTGGAGGATTTGGAAATTGGCTTGTGCCTTTAATATTAGGGGCTCCTGATATAGCCTTCCCACGTATAAATAATATAAGGTTTTGATTGTTGCCTCCTTCCTTAGTATTATTGCTTAGAAGAGGTCTTGTAGAGAGAGGAGTAGGCACAGGGTGGACTGTCTATCCTCCTCTAGCAAGGGGAATTGCCCATAGAGGTGCATCTGTAGATTTAGGTATTTTTTCATTACATTTAGCTGGGGCTTCTTCAATTTTAGGGGCTGTAAATTTTATCTCTACTTGTATTAATATACGTACCCCTGGGATAAAATTAGATCGTATGCCTTTATTTGTTTGATCAGTTTTGATTACAGCTGTTCTTTTACTTCTATCTCTCCCTGTATTAGCCGGAGCTATTACAATACTGCTTACTGATCGCAATCTAAATACCTCTTTTTTTGACCCTAGAGGAGGAGGAGATCCTGTATTATATCAACATTTATTT
minor_Tm_1_Seychelles          NNNNNNNNNNNNNNNNNNNNNNNNNNNNNNNNNNNNNNNNNNNNNNNNNNNNNNNNNNNNNNNNNNNNNNNNNNNNNNNNNNNNNNNNNNNNNNNNNNNNNNNNNNNNNNNNNNNNNNNNNNNNNNNNNNNNNNNNNNNNNNNNNNNNNNNNNNNNNNNNNNNNNNNNNNNNNNNNNNNNNNNNNNNNNNNNNNNNNNNNNNNNNNNNNNNNNNNNNNNNNNNNNNNNNNNNNNNNNNNNNNNNNNNNNNNNNNNNNNNNNNNNNNNNNNNNNNNNNNNNNNNNNNNNNNNNNNNNNNNNNNNNNNNNNNNNNNNNNNNNNNNNNNNNNNNNNNNNNNNNNNNNNNNNNNNNNNNNNNNNNNNNNNNNNNNNNNNNNNNNNNNNNNNNNNNNNNNNNNNNNNNNNNNNNNNNNNNNNNNNNNNNNNNNNNNNNNNNNNNNNNNNNNNNNNNNNNNNNNNNNNNNNNNNNNNNNNNNNNNNNNNNNNNNNNNNNNNNNNNNNNNNNNNNNNNNNNNNNNNNNNNNNNNNNNNNNNNNNNNNNNNNNNNNNNNNNNNNNNNNNNNNNNNNNNNNNNNNNNNNNNNNNNNNNNNNNNNNNNNN
neozelanicus_New_Zealand_Tnz_1 ATTATTCGCACCGAATTGGGACAACCAGGCAGTTTTATTGGAGATGATCAAATTTACAACGTTATTGTCACAGCTCATGCTTTTGTAATAATTTTTTTTATAGTAATACCTATTATAATTGGGGGATTTGGTAATTGATTACTTCCTCTAATACTAGGAGCTCCTGATATGGCATTTCCTCGTATAAATAATATAAGATTTTGGTTACTTCCTCCATCACTCACTCTCTTACTAAGTAGAGGTTTAGTTGAAAGAGGGGTAGGAACTGGATGAACTGTTTATCCTCCTCTTGCTAGAGGTATTGCTCACAGTGGAGCTTCAGTGGACCTTGGGATTTTTTCTCTCCATTTAGCAGGAGCTTCGTCTATTTTAGGAGCAGTAAATTTTATTTCAACTTGTATTAATATGCGATCTCCTGGTATAAAATTGGATCGAATACCTCTTTTCGTATGGTCTGTACTAATTACTGCTATTTTGTTACTTTTATCCCTCCCTGTTTTANNNNNNNNNNNNNNNNNNNNNNNNNNNNNNNNNNNNNNNNNNNNNNNNNNNNNNNNNNNNNNNNNNNNNNNNNNNNNNNNNNNNNNNNNNNNNNNNNNN
niveus_Puerto_Rico_28_1        ATTATTCGAACGGAGTTAGGACAGCCAGGAAGTTTTATTGGAGATGATCAAATTTATAATGTTATTGTAACAGCCCACGCCTTTGTTATAATTTTTTTTATAGTAATACCAATTATAATTGGTGGATTTGGAAATTGACTTGTTCCTTTGATATTAGGAGCTCCTGATATAGCTTTCCCTCGAATAAATAATATAAGGTTTTGGCTACTACCTCCATCTTTAGTTTTATTACTTAGAAGTGGTCTTGTGGAAAGAGGCGTAGGAACAGGATGAACTGTTTACCCTCCTTTAGCAAGAGGTATTGCACATAGAGGGGCTTCTGTAGATTTAGGTATTTTTTCGCTACATCTAGCTGGAGCTTCCTCAATTTTAGGAGCTGTAAATTTTATCTCTACTTGTATCAATATACGAACTCCAGGAATAAAATTAGATCGTATACCTTTATTTGTTTGATCTGTACTAATTACTGCTGTACTATTGCTTTTATCCCTACCTGTATTAGCTGGGGCTATTACAATACTACTAACAGATCGTAATTTAAACACTTCTTTCTTTGATCCTAGAGGAGGGGGCGACCCTGTGCNNNNNNNNNNNNNNNNN
opercularis_Sulawesi_To_1      NNNNNNNNNNNNNNNNNNNNNNNNNNNNNNNNNNNNNNNNNNNNNNNNNNNNNNNNNNNNNNNNNNNNNNNNNNNNNNNNNNNNNNNNNNNNNNNNNNNNNNNNNNNNNNNNNNNNNNNNNNNNNNNNNNNNNNNNNNNNNNNNNNNNNNNNNNNNNNNNNNNNNNNNNNNNNNNNNNNNNNNNNNNNNNNNNNNNNNNNNNNNNNNNNNNNNNNNNNNNNNNNNNNNNNNNNNNNNNNNNNNNNNNNNNNNNNNNNNNNNNNNNNNNNNNNNNNNNNNNNNNNNNNNNNNNNNNNNNNNNNNNNNNNNNNNNNNNNNNNNNNNNNNNNNNNNNNNNNNNNNNNNNNNNNNNNNNNNNNNNNNNNNNNNNNNNNNNNNNNNNNNNNNNNNNNNNNNNNNNNNNNNNNNNNNNNNNNNNNNNNNNNNNNNNNNNNNNNNNNNNNNNNNNNNNNNNNNNNNNNNNNNNNNNNNNNNNNNNNNNNNNNNNNNNNNNNNNNNNNNNNNNNNNNNNNNNNNNNNNNNNNNNNNNNNNNNNNNNNNNNNNNNNNNNNNNNNNNNNNNNNNNNNNNNNNNNNNNNNNNNNNNNNNNNNNNNNNNNNN
opercularis_Australia_To_2     ATTATCCGTACAGAATTAGGCCAACCTGGTAGATTTATTGGTGACGACCAAATTTACAATGTAGTTGTAACAGCCCATGCCTTTGTAATAATCTTCTTTATAGTAATACCAATTATAATTGGGGGGTTTGGAAATTGATTAGTTCCTTTGATACTAGGAGCTCCTGATATAGCTTTCCCTCGAATAAACAATATAAGATTCTGGCTCCTCCCTCCTTCCTTAGCCTTATTACTTAGCAGGGGTTTAATTGAAAGAGGAGTTGGCACAGGATGAACTGTCTACCCCCCTCTTGCCAGAGGCATTGCTCACAGAGGGGCCTCAGTTGATTTAGGAATTTTCTCTTTACATCTAGCAGGTGCCTCCTCTATTCTAGGAGCTGTAAATTTTATCTCTACTTGTATCAACATACGTGCTCCAGGAATAAAACCCGACCGCATACCTCTTTTTGTGTGGTCCGTAGTAATTACAGCCATCTTACTCCTGTTATCCCTGCCTGTACTAGCAGGAGCTATTACTATACTTTTAACAGACCGTAATTTAAATACATCCTTTTTTGATCCCAGNNNNNNNNNNNNNNNNNNNNNNNNNNNNNNNNNNNNN
ponticus_Greece_27_2           ATTATCCGTACAGAGCTAGGTCAACCTGGGAGATTTATCGGTGACGATCAGATTTACAACGTTGTAGTCACAGCACATGCTTTTGTAATAATTTTTTTTATAGTCATACCTATTATAATTGGAGGGTTCGGGAATTGGTTAGTGCCTTTGATGCTAGGGGCGCCTGATATGGCCTTTCCTCGGATAAATAATATAAGATTTTGATTGCTGCCACCTTCTTTAGTTTTACTTTTGAGCAGAGGTTTGGTGGAAAGAGGAGTAGGAACAGGATGGACGGTTTACCCTCCTTTGGCAAGAGGTATTGCTCACAGAGGAGCTTCAGTAGACTTAGGGATTTTTTCACTACATTTAGCAGGGGCCTCTTCTATTTTAGGGGCAGTTAATTTTATCTCCACCTGCATCAACATACGAGCCCCCGGTATAAAATTAGACCGAATGCCACTTTTCGTTTGGTCTGTTTTGGTCACAGCTGTGCNNNNNNNNNNNNNNNNNNNNNNNNNNNNNNNNNNNNNNNNNNNNNNNNNNNNNNNNNNNNNNNNNNNNNNNNNNNNNNNNNNNNNNNNNNNNNNNNNNNNNNNNNNNNNNNNNNNNNNNNNNNNN
ponticus_Portugal_428_1        ATTATCCGCACAGAGCTAGGCCAACCTGGGAGATTTATCGGTGACGATCAAATTTACAACGTTGTAGTTACAGCACATGCTTTTGTAATAATTTTTTTTATAGTCATACCTATTATAATCGGAGGGTTTGGAAATTGGTTAGTGCCTTTGATACTGGGGGCCCCTGATATGGCCTTTCCCCGGATAAATAATATAAGATTCTGATTGCTACCACCTTCTTTAGTTTTACTTTTGAGCAGAGGTTTGGTGGAGAGAGGAGTAGGAACAGGATGGACGGTTTACCCTCCTTTGGCAAGGGGTATTGCTCACAGAGGAGCTTCAGTAGACTTAGGAATTTTTTCATTGCATTTAGCAGGGGCCTCTTCTATTTTAGGGGCAGTCAATTTTATCTCCACCTGTATCAACATACGAGCTCCCGGTATAAAACTAGACCGAATACCACTTTTCGTTTGGTCTGTCTTGGTCACAGCTGTGCTTTTACTATTATCTTTGCCTGTGTTGGCTGGGGCTATTACAATGCTGCTTACCGACCGAAACCTAAACACCTCTTTTTTTGACCCAAGNNNNNNNNNNNNNNNNNNNNNNNNNNNNNNNNNNNNN
ponticus_Libya_Cyrenaica_Tp_1  ATTATCCGCACAGAGTTAGGTCAACCTGGAAGGTTCATTGGTGACGATCAAATCTACAATGTTGTAGTTACAGCGCACGCTTTTGTAATAATTTTCTTTATAGTTATACCTATTATAATTGGGGGGTTTGGAAATTGATTGGTGCCTTTGATACTGGGGGCCCCTGACATGGCTTTCCCCCGGATAAATAATATAAGATTTTGATTGCTGCCTCCTTCTTTGGTCTTGCTTTTAAGCAGAGGTTTGGTAGAAAGAGGAGTGGGAACTGGGTGAACAGTCTACCCTCCCCTGGCAGGAGGTATTGCCCACAAAGGGGCTTCTGTAGACCTTGGGATCTTTTCATTGCATTTAGCAGGAGCTTCTTCTATTCTAGGGGCGGTAAATTTTATTTCCACTTGCATTAATATACGGACCCCTGGGATAAAATTAGATCGAATGCCACTTTTCGTTTGGTCTGTTTTAGTAACAGCTGTGCTTTTACTGCTATCCCTACCTGTTTTAGCAGGGGCANNNNNNNNNNNNNNNNNNNNNNNNNNNNNNNNNNNNNNNNNNNNNNNNNNNNNNNNNNNNNNNNNNNNNNNNNNNNNNNNNNNNNNNNNN
Puerta_del_Arco_69_4           ATTATCCGTACAGAGTTAGGGCAGCCAGGAAGTTTTATTGGAGATGATCAGATCTATAATGTAGTGGTAACAGCTCATGCTTTTGTTATAATTTTTTTTATAGTTATACCTATTATAATTGGAGGATTCGGAAATTGACTCGTACCTTTAATGCTAGGAGCCCCTGATATAGCTTTTCCTCGTATAAATAATATAAGATTTTGATTATTACCTCCTTCTTTAGTACTTCTACTGAGAAGAGGGCTTGTAGAGAGAGGAGTTGGAACAGGGTGGACTGTATACCCTCCTTTAGCAGCAGGAATTGCTCATAGAGGTGCTTCTGTAGACCTAGGTATTTTTTCATTACACTTAGCTGGAGCTTCTTCGATTCTAGGAGCTGTAAATTTTATCTCTACTTGTATTAATATGCGTACTCCTGGGATAAAACTAGATCGTATACCATTGTTTGTGTGATCTGTTTTGATTACAGNNNNNNNNNNNNNNNNNNNNNNNNNNNNNNNNNNNNNNNNNNNNNNNNNNNNNNNNNNNNNNNNNNNNNNNNNNNNNNNNNNNNNNNNNNNNNNNNNNNNNNNNNNNNNNNNNNNNNNNNNNNNNNNNNNN
Puerto_Libertad_76_13          ATTATTCGTACAGAGTTAGGGCAACCAGGGAGTTTTATTGGAGATGATCAGATCTATAATGTAGTTGTAACAGCTCATGCTTTTGTTATAATTTTTTTTATAGTTATACCTATTATAATTGGAGGGTTTGGAAATTGACTCGTACCCTTAATGCTAGGAGCTCCTGATATAGCTTTTCCTCGTATAAATAATATAAGATTTTGATTATTACCTCCTTCTTTAGTACTTTTATTGAGAAGAGGGCTTGTAGAGAGAGGAGTTGGAACAGGGTGAACTGTATACCCTCCTTTAGCAGCAGGAATTGCTCATAGAGGTGCTTCTGTAGATTTAGGTATTTTTTCACTACACTTAGCTGGAGCTTCTTCGATTCTAGGAGCTGTAAATTTTATTTCTACTTGTATTAATATACGCACTCCTGGTATAAAACTAGATCGTATACCATTGTTTGTGTGATCTGTTTTGATTACAGCCATTCTATTACTTCTGTCTCTGCCTGTACTAGCGGGGGCTATTACAATATTACTTACTGATCGAAATTTAAATACTTCTTTCTTCGNNNNNNNNNNNNNNNNNNNNNNNNNNNNNNNNNNNNNNNNNNNN
Puerto_Libertad_76_14          ATTATCCGAACAGAGTTAGGACAACCAGGGAGTTTTATTGGAGACGATCAAATTTACAACGTAGTTGTAACAGCTCATGCTTTTGTTATAATTTTTTTTATGGTTATGCCTATTATAATTGGAGGGTTTGGAAATTGGCTTGTGCCTTTGATACTAGGGGCTCCTGATATAGCCTTCCCTCGGATGAATAACATAAGATTTTGACTGCTACCTCCTTCTTTAGTGCTTCTGCTTAGAAGAGGGCTGGTGGAGAGAGGAGTGGGAACAGGATGAACTGTGTATCCTCCTTTGGCAGGAGGGATTGCCCACAGAGGAGCTTCTGTAGATTTAGGTATTTTTTCACTGCATTTAGCTGGAGCTTCTTCTATTTTAGGGGCTGTAAATTTCATTTCTACTTGCATTAATATGCGGACTCCTGGGATAAAATTAGATCGTATACCTTTGTTTGTTTGGTCTGTCTTGATTACAGCTGTTCTTTTGCTTTTATCTTTACCTGTACTAGCAGGAGCTATTACANNNNNNNNNNNNNNNNNNNNNNNNNNNNNNNNNNNNNNNNNNNNNNNNNNNNNNNNNNNNNNNNNNNNNNNNNNNNNNNNNNNN
Puerto_Penasco_Mex_1           ATTATTCGTACAGAGTTAGGGCAACCAGGGAGTTTTATTGGAGATGATCAGATCTATAATGTAGTTGTAACAGCTCATGCTTTTGTTATAATTTTTTTTATAGTTATACCTATTATAATTGGAGGGTTTGGAAATTGACTCGTACCCTTAATGCTAGGAGCTCCTGATATAGCTTTTCCTCGTATAAATAATATAAGATTTTGATTATTACCTCCTTCTTTAGTACTTTTATTGAGAAGAGGGCTTGTAGAGAGAGGAGTTGGAACAGGGTGAACTGTATACCCTCCTTTAGCAGCAGGAATTGCTCATAGAGGTGCTTCTGTAGATTTAGGTATTTTTTCACTACACTTAGCTGGAGCTTCTTCGATTCTAGGAGCTGTAAATTTTATTTCTACTTGTATTAATATACGCACTCCTGGTATAAAACTAGATCGTATACCATTGTTTGTGTGATCTGTTTTGATTACAGCCATTCTATTACTTCTGTCTCTACCTGTACTAGCGGGGGCTATTACAATATTACTTACTGATCGAAATTTAAATACTTCTTTCTTCGACCCCAGAGGCGGCGGCNNNNNNNNNNNNNNNNNNNNNNNNNNN
Salsipuedes_569_1              ATTATTCGAACAGAGTTAGGGCAACCAGGAAGTTTTATTGGAGATGATCAAATTTATAATGTAGTTGTAACAGCTCACGCTTTTGTTATAATTTTTTTTATAGTTATACCTATTATAATTGGCGGTTTTGGAAATTGGCTTGTACCTTTAATATTAGGAGCTCCTGATATAGCTTTTCCTCGGATAAATAATATAAGATTTTGGCTGTTGCCTCCTTCTTTAGTGCTTTTGCTTAGAAGAGGATTAGTGGAAAGAGGAGTAGGGACAGGATGAACTGTATACCCTCCTTTGGCAAGAGGTATTGCTCACAGAGGGGCCTCAGTAGACCTAGGAATTTTTTCATTGCATCTAGCTGGAGCCTCTTCTATTTTAGGAGCTGTGAATTTTATTTCTACTTGTATTAATATACGCACTCCTGGGATAAAATTAGATCGTATACCTCAGTTTGTCTGATCTGTTTTAATTACAGCTGTTCTTTTACTTTTATCTTTACCCGTANNNNNNNNNNNNNNNNNNNNNNNNNNNNNNNNNNNNNNNNNNNNNNNNNNNNNNNNNNNNNNNNNNNNNNNNNNNNNNNNNNNNNNNNNNNNNNNNNNNNNN
Salsipuedes_569_3              ATTATCCGAACAGAGTTAGGACAACCAGGGAGTTTTATTGGAGACGATCAAATTTACAACGTAGTTGTAACAGCTCATGCTTTTGTTATAATTTTTTTTATGGTTATGCCTATTATAATTGGAGGGTTTGGAAATTGGCTTGTGCCTTTGATATTAGGGGCTCCTGATATAGCTTTTCCTCGGATGAATAACATAAGATTTTGACTGCTACCTCCTTCTTTAGTGCTTCTACTTAGAAGAGGGCTGGTGGAGAGAGGAGTAGGAACAGGATGAACTGTGTATCCTCCTTTGGCAGGAGGGATTGCCCACAGAGGAGCTTCTGTGGATCTAGGTATTTTTTCATTGCACTTAGCTGGGGCTTCTTCTATTTTAGGGGCTGTAAATTTCATTTCTACTTGCATTAATATACGGACCCCTGGGATAAAATTAGATCGTATACCTCTGTTCGTTTGGTCTGTCTTGATTACAGCTATTCTTTTACTCTTGTCTTTGCCTGTATTAGCAGGAGCTATTACAATAATGCTNNNNNNNNNNNNNNNNNNNNNNNNNNNNNNNNNNNNNNNNNNNNNNNNNNNNNNNNNNNNNNNNNNNNNNNNNNNN
San_Bruno_43_4                 NNNNNNNNNNNNNAGCTAGGGCAGCCGGGAAGTTTTATTGGAGATGATCAGATCTATAATGTAGTTGTAACAGCCCATGCTTTTGTAATAATTTTTTTTATAGTTATACCTATTATAATTGGAGGATTTGGAAATTGACTCGTACCTTTAATGCTAGGAGCCCCTGATATAGCTTTTCCTCGTATAAATAATATAAGATTTTGATTACTACCTCCTTCTCTAGTACTTCTACTTAGAAGAGGGCTTGTAGAGAGAGGAGTTGGGACAGGGTGAACTGTGTACCCTCCTTTAGCAGCAGGAATTGCTCATAGGGGTGCTTCTGTAGATTTAGGTATTTTTTCATTACATTTAGCCGGAGCTTCTTCGATTCTAGGGGCTGTAAATTTTATTTCTACTTGTATTAATATACGTACTCCTGGGATAAAACTAGATCGTATACCGTTGTTTGTGTGATCTGTTTTGATCACAGCTATTCTTTTACTTCTATCTCTGCCTGTACTAGCAGGGGCTATTACAATATTACTTACTGATCGAAATTTAAACACTTCTTTCTTCGATCCTAGAGGAGGAGGAGATCCTGTACTATATCAACATTTATTT
San_Carlos_12_4                ATTATTCGTACAGAGTTAGGACAACCAGGAAGTTTTATTGGGGATGATCAGATCTATAATGTAGTTGTAACAGCTCATGCTTTTGTTATAATTTTTTTTATAGTTATACCTATTATAATTGGAGGATTTGGGAATTGACTCGTACCTTTAATATTAGGAGCCCCTGATATAGCTTTCCCTCGTATAAATAATATAAGATTTTGATTACTACCCCCTTCTTTAGTACTTCTACTAAGAAGAGGGCTTGTAGAGAGAGGAGTTGGAACAGGATGAACTGTATACCCTCCTTTAGCAGCAGGAATTGCTCATAGAGGAGCTTCTGTAGATTTGGGTATCTTTTCGTTACACTTAGCTGGAGCTTCTTCGATTCTAGGAGCTGTAAATTTTATTTCTACTTGTATTAATATACGTACTCCTGGGATAAAATTAGATCGCATACCATTGTTTGTTTGATCTGTTTTGATTACAGCTATTCTATTACTTCTGTCCCTGCCTGTACTAGCAGGAGCTATTACAATATTACTTACTGATCGAAATTTAAATACNNNNNNNNNNNNNNNNNNNNNNNNNNNNNNNNNNNNNNNNNNNNNNNNNNNNNNN
San_Evaristo_102_5             ATTATCCGTACAGAGTTAGGGCAGCCAGGAAGTTTTATTGGAGATGATCAGATCTATAATGTAGTGGTAACAGCTCATGCTTTTGTTATGATTTTTTTTATGGTTATACCTATTATAATTGGAGGATTTGGAAATTGACTTGTACCTTTAATGCTAGGAGCCCCTGATATAGCTTTTCCTCGTATAAATAATATAAGATTTTGATTACTACCTCCTTCTTTAGTACTTCTACTGAGAAGAGGGCTTGTAGAGAGAGGGGTTGGAACAGGGTGGACTGTATATCCTCCTTTAGCAGCAGGAATTGCCCATAGGGGTGCTTCTGTAGATTTAGGTATTTTTTCATTACACTTAGCTGGAGCTTCTTCGATTCTAGGAGCTGTAAATTTTATTTCTACTTGTATTAATATACGTACTCCTGGGATAAAACTAGATCGTATACCATTGTTTGTGTGATCTGTTTTAATTACAGCTATTCTTTTACTTCTATCCCTGCCTGNNNNNNNNNNNNNNNNNNNNNNNNNNNNNNNNNNNNNNNNNNNNNNNNNNNNNNNNNNNNNNNNNNNNNNNNNNNNNNNNNNNNNNNNNNNNNNNNNNNNNNNN
San_Felipe_277_3               ATTATCCGTACAGAGTTAGGGCAGCCAGGGAGTTTTATTGGAGATGATCAGATCTATAATGTAGTTGTAACAGCTCATGCTTTTGTTATAATTTTTTTTATAGTTATACCTATTATAATTGGAGGATTTGGAAATTGACTTGTACCTTTAATGCTAGGAGCTCCCGATATAGCTTTCCCTCGTATAAATAATATAAGATTTTGACTACTCCCTCCTTCTTTAGTGCTTCTACTAAGAAGAGGGCTTGTAGAGAGAGGAGTTGGAACAGGGTGAACTGTATACCCTCCTTTAGCAGCAGGAATTGCTCATAGGGGGGCTTCTGTAGATTTAGGTATTTTTTCATTACACTTAGCTGGAGCTTCTTCAATTCTAGGAGCTGTAAATTTTATTTCTACTTGTATTAATATACGTACTCCTGGGATAAAACTAGATCGTATGCCATTGTTTGTTTGATCTGTTTTGATTACGGCTATTCTATTACTTCTGTCCTTGCCTGTATTAGCAGGAGCTATTACAATATTACTTACTGATCGAAATTTAAATACTTCTTTCTTCGNNNNNNNNNNNNNNNNNNNNNNNNNNNNNNNNNNNNNNNNNNNN
San_Francisquito_123_5         ATTATCCGTACGGAGTTAGGGCAACCAGGAAGTTTTATTGGAGATGATCAGATCTATAATGTAGTTGTAACAGCTCATGCTTTTGTTATAATTTTTTTTATAGTTATACCTATTATAATTGGAGGATTTGGAAATTGACTTGTACCTTTAATGTTAGGAGCCCCTGACATAGCTTTCCCTCGTATAAATAATATAAGATTTTGACTACTACCTCCTTCTTTAGTACTTCTACTAAGAAGAGGGCTTGTAGAAAGAGGAGTTGGAACAGGGTGAACTGTATACCCTCCTTTAGCAGCAGGAATTGCTCATAGGGGAGCTTCTGTAGATTTAGGTATTTTTTCATTACACTTAGCCGGAGCTTCTTCGATTCTAGGAGCTGTAAATTTTATTTCTACTTGTATTAATATACGTACTCCTGGGATAAAACTAGATCGTATACCATTGTTTGTTTGATCTGTTTTGATTACGGCTATTCTATTACTTCTATCCCTGCCTGTGCTAGCAGGGGCTATTACAATATTACTTACTGATCGAAATTTAAATACTTCTTTCTTCGATCCTAGAGGAGGAGGAGATCCTGTACTATATCAGCATTTATTT
San_Hipolito_118_3             ATTATTCGAACAGAGTTAGGGCAACCAGGTAGTTTTATTGGAGATGATCAGATTTATAATGTAGTTGTTACAGCTCATGCTTTTGTAATAATTTTTTTTATAGTTATACCTATTATAATTGGCGGGTTTGGAAATTGACTCGTGCCTTTAATATTGGGGTCTCCTGATATGGCCTTTCCTCGTATAAACAATATAAGGTTTTGATTATTACCCCCTTCTTTAGTACTTTTACTTAGTAAAGGGCTTGTAGAAAGAGGAGTGGGTACTGGATGGACTGTTTATCCTCCTCTAGCAAGAGGTATTGCTCATAGAGGAGCTTCTGTGGACTTAGGTATTTTTTCGTTACATTTGGCTGGGGCTTCTTCTATTCTAGGAGCTGTAAATTTTATTTCTACTTGTATTAATATACGTACTCCTGGAATAAAATTAGATCGTATACCTTTATTTGTTTGATCTGTCTTAATTACTGCTATCTTATTACTTCTATCTTTACCTGTTTTGGCTGGGGCTATTACAATACTGCTTACTGATCGAAATTTAAATACTTCTTTTTTTGATCCTAGAGGAGGTGGGGATCCTGTACTATATCAGCATTTATTT
San_Lucas_88_1                 ATTATTCGAACAGAGTTAGGGCAACCAGGAAGTTTTATTGGAGATGATCAAATTTATAATGTAGTTGTAACAGCTCACGCTTTTGTTATAATTTTTTTTATAGTTATACCTATTATAATTGGCGGTTTTGGAAATTGGCTTGTACCTTTAATATTAGGAGCTCCTGATATAGCTTTTCCTCGGATAAATAATATAAGATTTTGGTTGTTACCTCCTTCCTTAGTGCTTTTACTTAGAAGAGGATTAGTGGAAAGAGGAGTAGGGACAGGATGAACTGTATACCCTCCTTTGGCAAGAGGTATTGCTCACAGAGGGGCCTCAGTAGACCTAGGAATTTTTTCATTGCATCTAGCTGGAGCCTCTTCTATTTTAGGAGCTGTGAATTTTATTTCTACTTGTATTAATATACGCACTCCTGGGATAAAATTAGATCGTATACCTCTGTTTGTCTGATCTGTTTTAATTACAGCTGTTCTTTTACTTTTATCTTTACCCGTACTAGCAGGAGCTATTACAATACTGCTNNNNNNNNNNNNNNNNNNNNNNNNNNNNNNNNNNNNNNNNNNNNNNNNNNNNNNNNNNNNNNNNNNNNNNNNNNNN
San_Luis_Gonzaga_269_4         ATTATCCGTACAGAGTTAGGGCAGCCAGGGAGTTTTATTGGAGATGATCAGATCTATAATGTAGTTGTAACAGCTCATGCTTTTGTTATAATTTTTTTTATAGTTATACCTATTATAATTGGAGGATTTGGAAATTGACTTGTACCTTTAATGCTAGGAGCTCCCGATATAGCTTTCCCTCGTATAAATAATATAAGATTTTGACTACTCCCTCCTTCTTTAGTGCTTCTACTAAGAAGAGGGCTTGTAGAGAGAGGAGTTGGAACAGGGTGAACTGTATACCCTCCTTTAGCAGCAGGAATTGCTCATAGGGGGGCTTCTGTAGATTTAGGTATTTTTTCATTACACTTAGCTGGAGCTTCTTCAATTCTAGGAGCTGTAAATTTTATTTCTACTTGTATTAATATACGTACTCCTGGGATAAAACTAGATCGTATGCCATTGTTTGTCTGATCTGTTTTGATTACGGCTANNNNNNNNNNNNNNNNNNNNNNNNNNNNNNNNNNNNNNNNNNNNNNNNNNNNNNNNNNNNNNNNNNNNNNNNNNNNNNNNNNNNNNNNNNNNNNNNNNNNNNNNNNNNNNNNNNNNNNNNNNNNNNNN
San_Luis_Gonzaga_272_8         NNNNNNNNNNNNNNNNNNNNNNNNNNNNNNNNNTTTATTGGAGACGATCAAATTTACAATGTAGTTGTAACAGCTCATGCTTTTGTTATAATTTTTTTTATAGTTATGCCTATTATAATTGGGGGATTCGGAAATTGGCTTGTGCCTTTGATATTAGGGGCCCCTGATATGGCCTTCCCTCGAATGAATAACATAAGATTTTGATTGCTACCTCCTTCTTTAGTGCTTTTACTTAGAAGAGGGCTTGTGGAAAGAGGAGTGGGAACAGGATGAACTGTGTATCCTCCTTTGGCAAGAGGGATTGCCCACAGAGGGGCTTCTGTAGATTTAGGTATTTTTTCATTGCATTTAGCTGGGGCTTCTTCTATTTTAGGGGCTGTGAATTTCATTTCTACTTGCATTAATATACGGACTCCTGGGATAAAATTAGATCGAATACCTTTGTTTGTTTGGTCTGTCTTGATTACGGCTGTTCTTCTACTCTTATCTTTACCCGTGCTAGCAGGAGCTATTACAATACTGCTTACTGATCGAAATTTAAATACTTCTTTCTTTGACCCTAGAGGAGGTGGGGATCCTGTATTATACCAGCATTTATTT
San_Nicolas_45_4               NNNNNNNNNNNNNNNNNNNNNNNNNNNNNNNNNNNNNNNGGAGATGATCAGATCTATAATGTAGTTGTAACAGCCCATGCTTTTGTAATAATTTTTTTTATAGTTATACCTATTATAATTGGAGGATTTGGAAATTGACTCGTACCTTTAATGCTAGGAGCCCCTGATATAGCTTTTCCTCGTATAAATAATATAAGATTTTGATTACTACCTCCTTCTCTAGTACTTCTACTTAGAAGAGGGCTTGTAGAGAGAGGAGTTGGGACAGGGTGAACTGTGTACCCTCCTTTAGCAGCAGGAATTGCTCATAGGGGTGCTTCTGTAGATTTAGGTATTTTTTCATTACATTTAGCCGGAGCTTCTTCGATTCTAGGGGCTGTAAATTTTATTTCTACTTGTATTAATATACGTACTCCTGGAATAAAACTAGATCGTATACCGTTGTTTGTGTGATCTGTTTTGATCACAGCTATTCTTTTACTTCTATCTCTGCCTGTACTAGCAGGGGCTATTACAATATTACTTACTGATCGAAATTTAAACACTTCTTTCTTCGATCCTAGAGGAGGAGGAGATCCTGTACTATATCAACATTTATTT
San_Rafael_129_6               ATTATCCGTACGGAGTTAGGGCAACCAGGAAGTTTTATTGGAGATGATCAGATCTATAATGTAGTTGTAACAGCTCATGCTTTTGTTATAATTTTTTTTATAGTTATACCTATTATAATTGGAGGATTTGGAAATTGACTTGTACCTTTAATGTTAGGAGCCCCTGACATAGCTTTCCCTCGTATAAATAATATAAGATTTTGACTACTACCTCCTTCTTTAGTACTTCTACTAAGAAGAGGGCTTGTAGAAAGAGGAGTTGGAACAGGGTGAACTGTATACCCTCCTTTAGCAGCAGGAATTGCTCATAGGGGAGCTTCTGTAGATTTAGGTATTTTTTCATTACACTTAGCTGGAGCTTCTTCGATTCTAGGAGCTGTAAATTTTATTTCTACTTGTATTAATATACGTACTCCTGGGATAAAACTAGATCGTATACCATTGTTTGTTTGATCTGTTTTGATTACGGCTATTCTATTACTTCTATCCCTGCCTGTGCTAGCAGGGGCTATTACAATATTACTTACTGATCGAAATTTAAATACTTCTTTCTTCGATCCTAGAGGAGGAGGAGATCCTGTACTATATCAGCATTTATTT
Santa_Rosalia_NW_5             ATTATTCGTACAGAGCTAGGGCAGCCGGGAAGTTTTATTGGAGATGATCAGATCTATAATGTAGTTGTAACAGCCCATGCTTTTGTAATAATTTTTTTTATAGTTATACCTATTATAATTGGAGGATTTGGAAATTGACTCGTACCTTTAATGCTAGGAGCCCCTGATATAGCTTTTCCTCGTATAAATAATATAAGATTTTGATTACTACCTCCTTCTCTAGTACTTCTACTTAGAAGAGGGCTTGTAGAGAGAGGAGTTGGGACAGGGTGAACTGTGTACCCTCCTTTAGCAGCAGGAATTGCTCATAGGGGTGCTTCTGTAGATTTAGGTATTTTTTCATTACATTTAGCCGGAGCTTCTTCGATTCTAGGGGCTGTAAATTTTATTTCTACTTGTATTAATATACGTACTCCTGGGATAAAACTAGATCGTATACCGTTGTTTGTGTGATCTGTTTTGATCACAGCTATTCTTTTACTTCTATCTCTGCCTGTACTAGCAGGGGCTATTACAATATTACTTACTGATCGAAATTTAAACACTTCTTTCTTCGATCCTAGAGGAGGAGGAGATCCTGTACTATATCAACATTTATTT
Sea_Cliff_Lat_1                ATTATTCGAACAGAGTTAGGGCAACCAGGTAGTTTTATTGGAGATGATCAGATTTATAATGTAGTTGTTACAGCTCATGCTTTTGTAATAATTTTTTTTATAGTTATACCTATTATAATTGGCGGGTTTGGAAATTGACTTGTGCCTTTAATATTGGGGTCTCCTGATATGGCCTTTCCTCGTATAAACAATATAAGGTTTTGATTATTACCCCCTTCTTTAGTACTTTTACTTAGTAGAGGGCTTGTAGAAAGAGGAGTGGGTACTGGATGGACTGTTTATCCTCCTCTAGCAAGAGGTATTGCTCATAGAGGAGCTTCTGTGGACTTAGGTATTTTTTCGTTACATTTGGCTGGGGCTTCTTCTATTCTAGGAGCTGTAAATTTTATTTCTACTTGTATTAATATANNNNNNNNNNNNNNNNNNNNNNNNNNNNNNNNNNNNNNNNNNNNNNNNNNNNNNNNNNNNNNNNNNNNNNNNNNNNNNNNNNNNNNNNNNNNNNNNNNNNNNNNNNNNNNNNNNNNNNNNNNNNNNNNNNNNNNNNNNNNNNNNNNNNNNNNNNNNNNNNNNNNNNNNNNNNNNNNNNNNNNNNNNNNNNNN
spinulosus_Huasco_Ts_1         ATTATTCGAACGGAGCTGGGCCAGCCCGGAAGATTTATTGGGGATGATCAGATTTATAACGTAGTAGTGACAGCTCACGCTTTTATTATAATTTTCTTTATGGTTATACCGGTTATAATCGGAGGGTTTGGTAATTGGCTAGTTCCTTTAATATTAGGAGCCCCAGATATAGCGTTTCCTCGTATAAATAATATAAGATTTTGATTACTCCCCCCTTCGTTGGTTTTACTTTTAAGAAGAGGGTTGGTTGAAAGGGGAGTGGGGACTGGGTGGACAGTTTATCCCCCTTTGGCGGCAAGGATTGCACATAGAGGGGCTTCTGTAGATTTAGGTATTTTTTCTCTACACTTGGCTGGGGCTTCTTCTATTTTAGGGGCTGTAAATTTTATTACGACTTGTATTAATATGCGATCCCCAGGGATAAGGATAGATCGTATACCTTTATTCGTATGATCTGTACTAATTACGGCTGTACTATTACTTCTTTCTTTACCGGTCTTAGCGGGAGCTATTACTATATTGCTTACCGACCGTAATTTAAATACATCATTTTTTGACCCCANNNNNNNNNNNNNNNNNNNNNNNNNNNNNNNNNNNNNN
wegeneri_Costa_Rica_T08_1      ATTATTCGAACGGAACTGGGTCAGCCAGGAAGATTTATCGGAGATGATCAAATCTACAACGTGGTGGTAACAGCTCATGCATTTGTTATAATCTTCTTTATAGTAATACCCGTTATAATCGGGGGATTTGGTAACTGATTAATTCCCCTAATACTAGGGGCCCCTGATATAGCTTTTCCCCGGATAAATAATATAAGATTTTGGCTCTTACCCCCTTCATTAGCCCTCCTTTTAAGTAGAGGTTTGGTAGAGATGGGGGTTGGGACTGGATGGACAGTTTATCCCCCTTTAGCTAGGGGAATTGCCCATAGAGGGGCCTCGGTAGATCTAGGAATTTTTTCCCTTCACTTAGCCGGGGCTTCGTCTATCCTGGGAGCCGTAAATTTTATTACTACATGTATCAATATACGGGCCCCGGGGATTAAATTTGACCGGATACCCCTCTTTGTTTGGTCAGTTTTAATTACTGCCGTCCTTCTCCTTCTTTCCCTCCCTGTCTTAGCAGGTGCTATTACTATACTATTAACTGATCGTAATCTTAATACTTCCTTCTTTGACCCCANNNNNNNNNNNNNNNNNNNNNNNNNNNNNNNNNNNNNN
Yaguanabo_Cuba                 NNNNNNNNNNNNNNNNNNNNNNNNCCTGGGAGATTTATTGGAGATGACCAGATCTATAATGTAATTGTAACAGCTCATGCTTTTGTTATAATTTTCTTTATAGTGATACCCATTATAATTGGGGGGTTTGGAAATTGGCTTGTGCCTCTAATGTTAGGAGCGCCTGATATGGCTTTCCCTCGCATAAATAATATAAGGTTTTGATTATTGCCTCCTTCTTTAGTGCTTCTTCTTAGCAGGGGTTTAGTAGAAAGAGGGGTAGGAACAGGATGGACTGTGTATCCTCCTTTAGCAAGGGGGATTGCCCATAGAGGGGCTTCTGTAGATTTAGGTATTTTTTCGTTGCATTTAGCTGGGGCTTCATCGATTTTAGGGGCTGTGAATTTTATTTCTACTTGTATCAATATACGTACTCCTGGAATAAAGCTAGATCGAATGCCTTTATTTGTGTGGTCTGTACTAATTACTGCTGTTTTATTACTCTTATCCCTTCCTGTACTAGCAGGGGCTATTACAATATTACTTACGGATCGCAATTTAAATACTTCTTTTTTTGATCCTAGTGGTGGTGGCGATCCTGTCCTTTATCAACATTTGTTC
Zihuatanejo_113_1              NNNNNNNNNNNNNNNNNNNNNNNNNNNNNNNNNNNNNNNNNNGATGATCAGATTTATAATGTAGTTGTAACAGCTCATGCTTTTGTTATAATTTTTTTTATAGTTATACCCATTATAATTGGGGGATTTGGAAATTGGCTTGTGCCTTTAATATTAGGGGCTCCTGATATAGCCTTCCCACGTATAAATAATATAAGGTTTTGATTGTTGCCTCCTTCCTTAGTATTATTGCTTAGAAGAGGTCTTGTAGAGAGGGGAGTAGGCACAGGGTGGACTGTCTATCCTCCTTTAGCAAGAGGAATTGCCCATAGAGGTGCATCTGTGGATTTAGGTATTTTTTCATTACATTTAGCTGGGGCTTCTTCAATTTTAGGGGCTGTAAATTTTATCTCTACTTGTATTAATATACGTACCCCTGGGATAAAATTAGATCGTATGCCTTTATTTGTTTGATCAGTTTTGATTACAGCTGTTCTTTTACTTCTATCTCTACCTGTATTAGCCGGAGCTANNNNNNNNNNNNNNNNNNNNNNNNNNNNNNNNNNNNNNNNNNNNNNNNNNNNNNNNNNNNNNNNNNNNNNNNNNNNNNNNNNNNNNNNN


;
 end;
 
begin mrbayes;


taxset 12s_missing_taxon =
albidus_Maldives_Ta_2
Bahia_Wright_4
Ceuta_103_1
Isla_angel_de_la_Guarda_06
minor_Tm_1_Seychelles
opercularis_Sulawesi_To_1
opercularis_Australia_To_2
Puerto_Libertad_76_13
Puerto_Penasco_Mex_1
Sea_Cliff_Lat_1
;

taxset Cytb_missing_taxon =
Isla_angel_de_la_Guarda_06
marcuzzii_Cayo_Coco_Tmar_1
minor_Tm_1_Seychelles
Puerto_Penasco_Mex_1
Sea_Cliff_Lat_1
;

taxset COI_missing_taxon =
albidus_Maldives_Ta_2
capensis_Knysna_Tc_1
granulatus_Cape_Town_Tg_1
Isla_angel_de_la_Guarda_06
minor_Tm_1_Seychelles
opercularis_Sulawesi_To_1
;

charset mt_non_coding_16s = 1-499;
charset mt_non_coding_12s = 500-1024;
charset mt_coding_cytb = 1025-1320;
charset mt_coding_cytbcodon1 = 1025-1320\3;
charset mt_coding_cytbcodon2 = 1026-1320\3;
charset mt_coding_cytbcodon3 = 1027-1320\3;
charset mt_coding_coi = 1321-1920;
charset mt_coding_coicodon1 = 1321-1920\3;
charset mt_coding_coicodon2 = 1322-1920\3;
charset mt_coding_coicodon3 = 1323-1920\3;
charset trust_always = 85-102  104-147  149-224  227-243  261-315  317-340  350-445  449-473
1025-1320 1321-1920
664-696
698-734
737-789
792-829
833-843
847-875
877-913
915-931
934-990
992-1003
 ;
[charset 16SGBlocksTrust = 85-102  104-147  149-224  227-243  261-315  317-340  350-445  449-473;]
[charset GBlockstrust12S= 165-197  199-235  238-290  293-330  334-344  348-376  378-414  416-432  435-491  493-504; ]
[charset GBlockstrust12Sadjusted= 664-696 698-734 737-789 792-829 833-843 847-875 877-913 915-931 934-990 992-1003; ]
exclude all;
include trust_always;
lset nst = 6 rates = gamma;
[prset brlenspr=unconstrained:gammadir(1,0.5,1,1); Gamma prior on the tree length]
prset brlenspr=unconstrained:gammadir(1,0.1,1,1); Gamma prior on the tree length

mcmc Ngen = 5000000 nruns = 4 nchains = 4 Printfreq = 5000 samplefreq = 5000;

end;
